# Supplementary material for: Strain Classification of Mycobacterium tuberculosis Isolates in Brazil Based on Genotypes Obtained by Spoligotyping, Mycobacterial Interspersed Repetitive Unit Typing and the Presence of Large Sequence and Single Nucleotide Polymorphism
Source: PLoS One. 2014 Oct 14;9(10):e107747. doi: 10.1371/journal.pone.0107747 (PMC4196770; doi:10.1371/journal.pone.0107747)
Supplement: Table S1 — Detailed genotyping results and associated demographic, epidemiologic and nomenclature information on 218 Mycobacterium tuberculosis strains isolated from pulmonary tuberculosis patients in Rio de Janeiro, Brazil. (XLS) [file pone.0107747.s004.xls]

## Sheet: Rapport
Supplemental Table S1: Detailed genotyping results and associated demographic, epidemiologic and nomenclature information on 218 Mycobacterium tuberculosis strains isolated from pulmonary tuberculosis patients in Rio de Janeiro, Brazil.
IsoNumber	Year	Strain	Spoligotype Description	Octal code	SIT SITVIT2	Clade SITVIT2	SIT (Old label)	Clade SITVITWEB	SpotClust	MIRU-VNTR	VNTR	5-VIT	MIRU12	12-MIT	MIRU15	15-MIT	MIRU24	24-MIT	Drug-R Code	Sex/Age	MIT	VIT	MLVA 15-9
BRA1620090C4772	2009	C4772	££££££££££££££££££££££££££££££££££¢¢¢¢¢¢¢¢¢	000000000003771	1	BEIJING	1	BEIJING	ND	BEIJING	32323	102	124326153424	Orphan	243544242223312	Orphan	124326153424224334122222	Orphan	0	M/13	84	ND	ND
BRA1620080C7674	2008	C7674	¢¢¢¢¢¢¢¢¢¢¢¢¢££££¢¢¢¢¢¢¢¢¢¢¢££££¢£¢¢¢¢£££££	777741777413600	Orphan	EAI5	NEW	NEW	EAI5	EAI-5	33422	491	234226153321	Orphan	342531243724312	Orphan	234226153321214434152372	Orphan	0	M	64	ND	ND
BRA1620090C2754	2009	C2754	¢¢¢¢¢¢¢¢¢¢¢¢¢¢¢¢¢¢¢¢¢¢¢¢£££££££¢££££¢¢¢¢¢¢¢	777777770020771	742	H	742	H1	ND	H	32323	102	222226143321	1660	222431244-14312	Orphan	2222261433212144341624-1	Orphan	0	M	ND	97	ND
BRA1620090C3275	2009	C3275	¢¢¢¢¢¢¢¢¢¢¢¢¢¢¢¢¢¢¢¢¢¢¢¢£££££££¢££££¢¢¢¢¢¢¢	777777770020771	742	H	742	H1	ND	H	32323	102	224-26152321	Orphan	24-531243134312	Orphan	224-26152321224432132313	Orphan	0	M	ND	97	ND
BRA1620080C0462	2008	C0462	¢¢¢¢¢¢¢¢¢¢¢¢¢¢¢¢¢¢¢¢¢¢¢¢¢££££££¢££££¢¢¢¢¢¢¢	777777774020771	47	H1	47	H1	ND	H	21423	99	225313153323	42	253533332331342	Orphan	225313153323323132432233	Orphan	0	F/28	ND	97	ND
BRA1620082C2139	2008	C2139	¢¢¢¢¢¢¢¢¢¢¢¢¢¢¢¢¢¢¢¢¢¢¢¢¢££££££¢££££¢¢¢¢¢¢¢	777777774020771	47	H1	47	H1	ND	H	24255	Orphan	224226113323	Orphan	242133344222221	Orphan	224226113323324224211422	Orphan	2	F	ND	97	ND
BRA1620080C6818	2008	C6818	¢¢¢¢¢¢¢¢¢¢¢¢¢¢¢¢¢¢¢¢¢¢¢¢¢££££££¢££££¢¢¢¢¢¢¢	777777774020771	47	H1	47	H1	ND	H	32423	21	224226153321	25	242531144133312	Orphan	224226153321114334142413	Orphan	0	F	ND	97	ND
BRA1620081C7117	2008	C7117	¢¢¢¢¢¢¢¢¢¢¢¢¢¢¢¢¢¢¢¢¢¢¢¢¢££££££¢££££¢¢¢¢¢¢¢	777777774020771	47	H1	47	H1	ND	H	32423	21	224326153321	1286	243531224423321	Orphan	224326153321222334211442	Orphan	1	M	ND	97	ND
BRA1620080C7717	2008	C7717	¢¢¢¢¢¢¢¢¢¢¢¢¢¢¢¢¢¢¢¢¢¢¢¢¢££££££¢££££¢¢¢¢¢¢¢	777777774020771	47	H1	47	H1	ND	H	33422	491	124-27153222	Orphan	24-522242333312	Orphan	124-27153222224334132233	Orphan	0	F	ND	97	ND
BRA1620080C6644	2008	C6644	¢¢¢££¢¢¢¢¢¢¢¢¢¢¢¢¢¢¢¢¢¢¢¢££££££¢££££¢¢¢¢¢¢¢	717777774020771	431	H1	431	H1	ND	LAM	32323	102	223326153321	224	23353124-234313	Orphan	2233261533212144341-3-23	Orphan	0	M	ND	177	ND
BRA1620080C0991	2008	C0991	¢¢¢¢¢¢¢¢¢¢¢¢¢¢¢¢¢¢¢¢¢£¢¢¢££££££¢££££¢¢¢¢¢¢¢	777777734020771	Orphan	H1	NEW	NEW	H1	H	22323	92	223325123324	1650	233234242622227	Orphan	223325123324224223237262	Orphan	0	M/25	174	97	ND
BRA1620080C6918	2008	C6918	££££££££££££££££££££££££¢££££££¢££££¢¢¢¢¢¢¢	000000004020771	2	H2	2	H2	ND	H	32423	21	224326153322	1062	243532224423321	Orphan	224326153322222334211442	Orphan	0	F/35	43	177	ND
BRA1620080C7285	2008	C7285	££££££££££££££££££££££££¢££££££¢££££¢¢¢¢¢¢¢	000000004020771	2	H2	2	H2	ND	H	32523	55	124226162227	Orphan	242627232732212	Orphan	124226162227223224132273	Orphan	0	M/43	43	97	ND
BRA1620080c0821	2008	c0821	¢¢¢¢¢¢¢¢¢¢¢¢¢¢¢¢¢¢¢¢¢¢¢¢¢¢¢¢¢¢£¢££££¢¢¢¢¢¢¢	777777777720771	50	H3	50	H3	ND	LAM	22223	105	222124142321	1648	221431244724312	584	222124142321214434152472	232	0	M/39	ND	ND	ND
BRA1620080C1755	2008	C1755	¢¢¢¢¢¢¢¢¢¢¢¢¢¢¢¢¢¢¢¢¢¢¢¢¢¢¢¢¢¢£¢££££¢¢¢¢¢¢¢	777777777720771	50	H3	50	H3	ND	T	22423	9	224225163321	130	242631242624312	598	224225163321224434132262	234	0	F/43	ND	ND	ND
BRA1620080C0825	2008	C0825	¢¢¢¢¢¢¢¢¢¢¢¢¢¢¢¢¢¢¢¢¢¢¢¢¢¢¢¢¢¢£¢££££¢¢¢¢¢¢¢	777777777720771	50	H3	50	H3	ND	H	22223	105	22--24142-21	Orphan	2--4-12427-4312	Orphan	22--24142-2121443415227-	Orphan	0	F	ND	97	ND
BRA1620082C0859	2008	C0859	¢¢¢¢¢¢¢¢¢¢¢¢¢¢¢¢¢¢¢¢¢¢¢¢¢¢¢¢¢¢£¢££££¢¢¢¢¢¢¢	777777777720771	50	H3	50	H3	ND	H	22223	105	214-25143323	Orphan	14-433432434123	Orphan	214-25143323423414233243	Orphan	2	M	41	97	ND
BRA1620080C0888	2008	C0888	¢¢¢¢¢¢¢¢¢¢¢¢¢¢¢¢¢¢¢¢¢¢¢¢¢¢¢¢¢¢£¢££££¢¢¢¢¢¢¢	777777777720771	50	H3	50	H3	ND	H	22321	Orphan	223325113321	Orphan	233131342222320	Orphan	223325113321324234230222	Orphan	0	M	41	97	ND
BRA1620080C1433	2008	C1433	¢¢¢¢¢¢¢¢¢¢¢¢¢¢¢¢¢¢¢¢¢¢¢¢¢¢¢¢¢¢£¢££££¢¢¢¢¢¢¢	777777777720771	50	H3	50	H3	ND	H	22423	9	223325153323	116	233533333712343	Orphan	223325153323323234433371	Orphan	0	F/26	810	197	6904-76
BRA1620080C1842	2008	C1842	¢¢¢¢¢¢¢¢¢¢¢¢¢¢¢¢¢¢¢¢¢¢¢¢¢¢¢¢¢¢£¢££££¢¢¢¢¢¢¢	777777777720771	50	H3	50	H3	ND	H	22423	9	224325163221	949	243621341633-42	Orphan	2243251632213343-4452163	Orphan	0	M	ND	97	ND
BRA1620080C1999	2008	C1999	¢¢¢¢¢¢¢¢¢¢¢¢¢¢¢¢¢¢¢¢¢¢¢¢¢¢¢¢¢¢£¢££££¢¢¢¢¢¢¢	777777777720771	50	H3	50	H3	ND	H	22423	9	234425153425	Orphan	344545445334125	Orphan	234425153425424414235533	Orphan	0	F/52	ND	97	ND
BRA1620090C2142	2009	C2142	¢¢¢¢¢¢¢¢¢¢¢¢¢¢¢¢¢¢¢¢¢¢¢¢¢¢¢¢¢¢£¢££££¢¢¢¢¢¢¢	777777777720771	50	H3	50	H3	ND	H	24423	488	224126132321	579	241331243-24312	Orphan	2241261323212144341323-2	Orphan	0	M	ND	97	ND
BRA1620090C2142A2	2009	C2142A2	¢¢¢¢¢¢¢¢¢¢¢¢¢¢¢¢¢¢¢¢¢¢¢¢¢¢¢¢¢¢£¢££££¢¢¢¢¢¢¢	777777777720771	50	H3	50	H3	ND	H	2-220	Orphan	224126132221	1460	241321232422012	Orphan	224126132221213204132242	Orphan	0	M	ND	97	ND
BRA1620090C2454	2009	C2454	¢¢¢¢¢¢¢¢¢¢¢¢¢¢¢¢¢¢¢¢¢¢¢¢¢¢¢¢¢¢£¢££££¢¢¢¢¢¢¢	777777777720771	50	H3	50	H3	ND	H	32322	109	224226142321	1658	242431243623312	Orphan	224226142321214334152362	Orphan	0	M	240	97	ND
BRA1620080c0627A2	2008	c0627A2	¢¢¢¢¢¢¢¢¢¢¢¢¢¢¢¢¢¢¢¢¢¢¢¢¢¢¢¢¢¢£¢££££¢¢¢¢¢¢¢	777777777720771	50	H3	50	H3	ND	H	21423	99	225413153323	Orphan	254533337-31242	Orphan	2254131533233231224327-3	Orphan	0	F	ND	ND	ND
BRA1620090C2485	2009	C2485	¢¢¢¢¢¢¢¢¢¢¢¢¢¢¢¢¢¢¢¢¢¢¢¢¢¢¢¢¢¢£¢££££¢¢¢¢¢¢¢	777777777720771	50	H3	50	H3	ND	LAM	32323	102	124226143224	1659	242424262223012	Orphan	124226143224226304132222	Orphan	0	M	ND	ND	ND
BRA1620090C2767	2009	C2767	¢¢¢¢¢¢¢¢¢¢¢¢¢¢¢¢¢¢¢¢¢¢¢¢¢¢¢¢¢¢£¢££££¢¢¢¢¢¢¢	777777777720771	50	H3	50	H3	ND	LAM	32323	102	223226143321	10	232431244524312	Orphan	223226143321214435152452	Orphan	0	M	ND	229	ND
BRA1620080c0317	2008	c0317	¢¢¢¢¢¢¢¢¢¢¢¢¢¢¢¢¢¢¢¢¢¢¢¢¢¢¢¢¢¢£¢££££¢¢¢¢¢¢¢	777777777720771	50	H3	50	H3	ND	LAM	21323	137	222313153323	Orphan	223533335722243	Orphan	222313153323323222433572	Orphan	0	F/41	810	191	ND
BRA1620080C1966	2008	C1966	¢¢¢¢¢¢¢¢¢¢¢¢¢¢¢¢¢¢¢¢¢¢¢¢¢¢¢¢¢¢£¢££££¢¢¢¢¢¢¢	777777777720771	50	H3	50	H3	ND	LAM	22423	9	233325143323	1379	3334334438-4121	Orphan	23332514332342441423138-	Orphan	0	M/26	25	198	ND
BRA1620080C7307	2008	C7307	¢¢¢¢¢¢¢¢¢¢¢¢¢¢¢¢¢¢¢¢£¢¢¢¢¢¢¢¢¢£¢££££¢¢¢¢¢¢¢	777777677720771	268	H3	268	Unknown	T1	LAM	32523	55	124326163222	328	243622252723212	Orphan	124326163222225324132272	Orphan	0	M/28	ND	235	ND
BRA1620090C2213A2	2009	C2213A2	¢¢¢¢¢¢¢¢¢¢¢¢¢¢¢¢¢¢¢¢¢¢£¢¢¢¢¢¢¢£¢££££¢¢¢¢¢¢¢	777777757720771	741	H3	741	H3	ND	H	2-423	489	224326133323	251	243333243324221	599	2243261333232-4424211332	235	0	M	607	97	ND
BRA1620082C1926	2008	C1926	¢¢¢¢¢¢¢¢¢¢¢¢¢¢¢¢¢¢¢¢¢¢¢¢¢¢¢¢£¢£¢££££¢¢¢¢¢¢¢	777777777520771	746	H3	746	H3	ND	H	22423	9	227225163321	Orphan	272631242624312	Orphan	227225163321224434132262	Orphan	2	F	ND	184	ND
BRA1620080C1914	2008	C1914	¢¢¢¢¢¢¢¢¢¢¢¢¢¢¢¢¢¢¢¢¢¢¢¢¢¢¢¢£¢£¢££££¢¢¢¢¢¢¢	777777777520771	746	H3	746	H3	ND	LAM	22423	9	224425163324	Orphan	244634344542224	Orphan	224425163324324224234454	Orphan	0	F/60	ND	191	ND
BRA1620080c1157	2008	c1157	¢¢¢¢¢¢¢¢¢¢¢¢¢¢£££££££¢¢¢¢¢¢¢¢££¢££££¢¢¢¢¢¢¢	777760077620771	2498	H3	2498	H3	ND	H	22422	94	224325143323	30	243433335732443	Orphan	224325143323323244433573	Orphan	0	M	ND	ND	ND
BRA1620082C6741A2	2008	C6741A2	¢¢¢¢¢¢¢¢¢¢¢¢¢¢£££££££¢¢¢¢¢¢¢¢££¢££££¢¢¢¢¢¢¢	777760077620771	2498	H3	2498	H3	ND	H	32423	21	224226153321	25	242531244523312	Orphan	224226153321224334132452	Orphan	2	F	ND	ND	ND
BRA1620080C2271	2008	C2271	¢¢¢¢¢¢¢¢¢¢¢¢¢¢£££££££¢¢¢¢¢¢¢¢££¢££££¢¢¢¢¢¢¢	777760077620771	2498	H3	2498	H3	ND	LAM	31423	121	223126142321	1262	231431242823312	Orphan	223126142321214334142282	Orphan	0	F	ND	191	ND
BRA1620080C6911	2008	C6911	¢¢¢¢¢¢¢¢¢¢¢¢¢¢¢¢¢£¢¢¢£¢¢¢¢¢¢¢¢£¢££££¢¢¢¢¢¢¢	777776737720771	Orphan	H3	NEW	NEW	T1	LAM	32423	21	224326153126	1663	243516542723212	Orphan	224326153126524324132272	Orphan	0	M	ND	230	5320-766
BRA1620090C0766	2009	C0766	¢¢¢¢¢¢¢¢¢¢¢¢¢¢¢¢¢¢¢¢¢¢¢¢¢¢¢¢£££¢££££¢¢¢¢¢¢¢	777777777420771	777	H4/Ural-1	777	H3	ND	H	21423	99	225323153323	43	253533233731343	Orphan	225323153323223132433373	Orphan	0	F	42	97	ND
BRA1620090C2170A2	2009	C2170A2	¢¢£¢¢¢¢¢¢¢¢¢¢¢¢¢¢¢¢¢££££¢¢¢¢¢¢¢¢££££¢¢¢£¢¢¢	677777607760731	1321	LAM	1321	LAM1-LAM4	ND	LAM	2-423	489	224326133323	251	243333243324221	599	2243261333232-4424211332	235	0	M	ND	9	ND
BRA1620080C2013	2008	C2013	¢¢£¢¢¢¢¢¢¢¢¢¢¢¢¢¢¢¢¢££££¢¢¢¢¢¢¢¢££££¢¢¢£¢¢¢	677777607760731	1321	LAM	1321	LAM1-LAM4	ND	LAM	22424	112	333225163322	Orphan	332632443-5312-	Orphan	33322516332243431222-3-5	Orphan	0	F	ND	229	1386-259
BRA1620090C145A2	2009	C0145A2	¢¢¢¢¢¢¢¢£££¢¢¢¢¢¢¢¢¢££££¢¢£¢¢¢¢¢££££¢¢¢¢¢¢¢	776177606760771	2310	LAM	2310	LAM3	ND	LAM	1242-	Orphan	525322153324	Orphan	253534334632243	Orphan	525322153324323224433463	Orphan	0	F	236	9	MLVA15-9
BRA1620080C1559	2008	C1559	¢¢£¢¢¢¢¢¢¢¢¢¢¢¢¢¢¢¢¢££££¢¢¢¢¢¢¢¢££££¢¢¢¢¢¢¢	677777607760771	20	LAM1	20	LAM1	ND	LAM	22423	9	224225153321	127	242531243424312	597	2242251533212-443-1-2342	Orphan	0	F	492	191	ND
BRA1620080C1599	2008	C1599	¢¢£¢¢¢¢¢¢¢¢¢¢¢¢¢¢¢¢¢££££¢¢¢¢¢¢¢¢££££¢¢¢¢¢¢¢	677777607760771	20	LAM1	20	LAM1	ND	LAM	22423	9	224325153221	1652	243521332533242	Orphan	224325153221333324432253	Orphan	0	F	ND	9	ND
BRA1620090C2009	2009	C2009	¢¢£¢¢¢£¢¢¢¢¢¢¢¢¢¢¢¢¢££££¢¢¢¢¢¢¢¢££££¢¢¢¢¢¢¢	673777607760771	2539	LAM1	2539	Unknown	LAM1/LAM9	LAM	22424	112	333325153324	397	333534344723121	Orphan	333325153324324314231472	Orphan	0	M	128	9	ND
BRA1620083C2349	2008	C2349	¢¢£¢¢¢¢¢¢¢¢¢£¢¢¢¢¢¢¢££££¢¢¢¢¢¢¢¢££££¢¢¢¢¢¢¢	677737607760771	17	LAM2	17	LAM2	ND	LAM	32313	117	223126142321	1262	231431243820310	Orphan	223126142321214034150382	Orphan	3	M	25	9	ND
BRA1620090C2559	2009	C2559	¢¢£¢¢¢¢¢¢¢¢¢£¢¢¢¢¢¢¢££££¢¢¢¢¢¢¢¢££££¢¢¢¢¢¢¢	677737607760771	17	LAM2	17	LAM2	ND	LAM	32323	102	124326143224	425	243424241523311	Orphan	124326143224224334131152	Orphan	0	F/29	130	ND	ND
BRA1620090C3554	2009	C3554	¢¢£¢¢¢¢¢¢¢¢¢£¢¢¢¢¢¢¢££££¢¢¢¢¢¢¢¢££££¢¢¢¢¢¢¢	677737607760771	17	LAM2	17	LAM2	ND	LAM	32323	102	123226153321	Orphan	232531242421312	224	123226153321224135132242	Orphan	0	NI	130	9	ND
BRA1620080C7285A2	2008	C7285A2	¢¢£¢¢¢¢¢¢¢¢¢£¢¢¢¢¢¢¢££££¢¢¢¢¢¢¢¢££££¢¢¢¢¢¢¢	677737607760771	17	LAM2	17	LAM2	ND	LAM	32523	55	122326163321	Orphan	223631242533312	Orphan	12232616332122433-132253	Orphan	0	M/24	ND	9	ND
BRA1620080C6711	2008	C6711	¢¢£¢¢¢¢¢¢¢¢¢£¢¢¢¢¢¢¢££££¢¢¢¢¢¢¢¢££££¢¢¢£¢¢¢	677737607760731	194	LAM2	194	LAM2	ND	LAM	32422	118	224226153325	Orphan	24253524312531-	Orphan	22422615332521453415-312	Orphan	0	F/35	ND	ND	ND
BRA1620090C1691	2009	C1691	¢££¢¢¢¢¢¢¢¢¢£¢¢¢¢¢¢¢££££¢¢¢¢¢¢¢¢££££¢¢¢¢¢¢¢	477737607760771	960	LAM2	960	LAM5	ND	LAM	22423	9	224-25153321	Orphan	24-531342821412	Orphan	224-251533213141441-2282	Orphan	0	M	ND	9	ND
BRA1620080C0964	2008	C0964	¢¢£¢¢¢¢¢¢£¢¢£¢¢¢¢¢¢¢££££¢¢¢¢¢¢¢¢££££¢¢¢¢¢¢¢	677337607760771	1711	LAM2	1711	LAM2	ND	LAM	22323	92	224325113321	Orphan	243131243532312	Orphan	224325113321224232142353	Orphan	0	M/54	ND	225	ND
BRA1620090C1772A2	2009	C1772A2	¢¢£¢¢¢¢¢¢£¢¢£¢¢¢¢¢¢¢££££¢¢¢¢¢¢¢¢££££¢¢¢¢¢¢¢	677337607760771	1711	LAM2	1711	LAM2	ND	LAM	22423	9	224325163221	949	243621143533242	Orphan	224325163221134324432353	Orphan	0	M	ND	198	ND
BRA1620080C7516	2008	C7516	¢¢£¢¢¢¢¢¢£¢¢£¢¢¢¢¢¢¢££££¢¢¢¢¢¢¢¢££££¢¢¢¢¢¢¢	677337607760771	1711	LAM2	1711	LAM2	ND	LAM	33322	490	22--261-3221	Orphan	2---21244-24212	Orphan	22--261-32212244241224-2	Orphan	0	F/22	ND	235	ND
BRA1620080C2024	2008	C2024	¢¢£¢¢¢¢¢¢¢¢¢£¢¢££££¢££££¢¢¢¢¢¢¢¢££££¢¢¢¢¢¢¢	677730207760771	3908	LAM2	2560	Unknown	LAM1/LAM2	LAM	224E3	Orphan	225125113022	Orphan	251102232432322	Orphan	225125113022213234242243	Orphan	0	M	127	9	ND
BRA1620090C2046	2009	C2046	¢¢£¢¢¢¢¢¢¢¢¢£¢¢££££¢££££¢¢¢¢¢¢¢¢££££¢¢¢¢¢¢¢	677730207760771	3908	LAM2	2560	Unknown	LAM1/LAM2	LAM	22522	487	124316133222	Orphan	243322142323312	Orphan	124316133222134332132232	Orphan	0	F	127	9	ND
BRA1620090C2020	2009	C2020	¢¢£¢¢¢¢¢¢¢¢¢£¢¢££££¢££££¢¢¢¢¢¢¢¢££££¢¢¢¢¢¢¢	677730207760771	3908	LAM2	2560	Unknown	LAM1/LAM2	LAM	224E2	Orphan	333325163222	1654	333622443123113	Orphan	333325163222424314133312	Orphan	0	F/6	127	ND	ND
BRA1620081C2017	2008	C2017	¢¢£¢¢¢¢¢¢¢¢¢££¢££££¢££££¢¢¢¢¢¢¢¢££££¢¢¢¢¢¢¢	677710207760771	Orphan	LAM2	NEW	NEW	LAM1/LAM2	LAM	22424	112	333225163222	Orphan	332622443723120	Orphan	333225163222424314230372	Orphan	1	M/35	127	9	ND
BRA1620080C0879	2008	C0879	¢¢¢¢¢¢¢¢£££¢¢¢¢¢¢¢¢¢££££¢¢¢¢¢¢¢¢££££¢¢¢¢¢¢¢	776177607760771	33	LAM3	33	LAM3	ND	LAM	22223	105	224115173321	Orphan	24173123263431-	Orphan	22411517332122343413-263	Orphan	0	F/68	ND	229	ND
BRA1620080C1318	2008	C1318	¢¢¢¢¢¢¢¢£££¢¢¢¢¢¢¢¢¢££££¢¢¢¢¢¢¢¢££££¢¢¢¢¢¢¢	776177607760771	33	LAM3	33	LAM3	ND	LAM	22422	94	222225153321	1197	222531243424312	Orphan	222225153321224434122342	Orphan	0	F	213	229	ND
BRA1620080C1358	2008	C1358	¢¢¢¢¢¢¢¢£££¢¢¢¢¢¢¢¢¢££££¢¢¢¢¢¢¢¢££££¢¢¢¢¢¢¢	776177607760771	33	LAM3	33	LAM3	ND	LAM	22422	94	222325153121	Orphan	223511132723212	Orphan	222325153121123324132272	Orphan	0	M	213	229	ND
BRA1620090C1602	2009	C1602	¢¢¢¢¢¢¢¢£££¢¢¢¢¢¢¢¢¢££££¢¢¢¢¢¢¢¢££££¢¢¢¢¢¢¢	776177607760771	33	LAM3	33	LAM3	ND	LAM	22423	9	224325153323	33	243533343-42243	Orphan	2243251533233242264333-4	Orphan	0	F	ND	9	ND
BRA1620080C1020	2008	C1020	¢¢¢¢¢¢¢¢¢¢¢¢¢¢¢¢¢¢¢¢££££¢¢¢¢¢¢¢¢££££¢¢¢£¢¢¢	777777607760731	60	LAM4	60	LAM4	ND	LAM	22421	415	222225133323	498	222333332335240	Orphan	222225133323323524430233	Orphan	0	M	ND	229	ND
BRA1620080C1106	2008	C1106	¢¢¢¢¢¢¢¢¢¢¢¢¢¢¢¢¢¢¢¢££££¢¢¢¢¢¢¢¢££££¢¢¢£¢¢¢	777777607760731	60	LAM4	60	LAM4	ND	LAM	22422	94	225325133223	Orphan	253323332434243	Orphan	225325133223323422433243	Orphan	0	M	ND	198	ND
BRA1620080C1753	2008	C1753	¢¢¢¢¢¢¢¢¢¢¢¢¢¢¢¢¢¢¢¢££££¢¢¢¢¢¢¢¢££££¢¢¢£¢¢¢	777777607760731	60	LAM4	60	LAM4	ND	LAM	22423	9	224125163321	1403	241631242623312	Orphan	224125163321224334132262	Orphan	0	F	ND	198	ND
BRA1620080C7541	2008	C7541	¢¢¢¢¢¢¢¢¢¢¢¢¢¢¢¢¢¢¢¢££££¢¢¢¢¢¢¢¢££££¢¢¢£¢¢¢	777777607760731	60	LAM4	60	LAM4	ND	LAM	33422	491	223326153322	289	233532323533421	Orphan	22332615332232234421C353	Orphan	0	NI	224	9	ND
BRA1620083C8014	2008	C8014	¢¢¢¢¢¢¢¢¢¢¢¢¢¢¢¢¢¢¢¢££££¢¢¢¢¢¢¢¢££££¢¢¢£¢¢¢	777777607760731	60	LAM4	60	LAM4	ND	LAM	42433	32	22-345261321	Orphan	2-363134374322-	Orphan	22-3452613213-432423-374	Orphan	3	M	ND	191	ND
BRA1620090C1256	2009	C1256	£¢¢¢¢¢¢¢¢¢¢¢¢¢¢¢¢¢¢¢££££¢¢¢¢¢¢¢¢££££¢¢¢£¢¢¢	377777607760731	828	LAM4	828	LAM4	ND	LAM	22422	94	222125153223	Orphan	2215233422221-4	Orphan	222125153223324214-34222	Orphan	0	F	25	ND	ND
BRA1620080C1743	2008	C1743	£¢¢¢¢¢¢¢¢¢¢¢¢¢¢¢¢¢¢¢££££¢¢¢¢¢¢¢¢££££¢¢¢£¢¢¢	377777607760731	828	LAM4	828	LAM4	ND	LAM	22423	9	323325153321	1653	233531344423221	Orphan	323325153321324324231442	Orphan	0	M/16	ND	ND	ND
BRA1620080C4991	2008	C4991	£¢¢¢¢¢¢¢¢¢¢¢¢¢¢¢¢¢¢¢££££¢¢¢¢¢¢¢¢££££¢¢¢£¢¢¢	377777607760731	828	LAM4	828	LAM4	ND	LAM	32323	102	125326153326	Orphan	253536242133312	Orphan	125326153326224334132213	Orphan	0	M	25	198	ND
BRA1620080C1231A2	2008	C1231A2	¢¢¢¢¢¢¢¢¢¢¢¢¢¢¢¢¢¢¢¢££££¢¢¢¢¢¢¢¢££££¢££££££	777777607760400	1106	LAM4	1106	LAM4	ND	LAM	22422	94	224125152221	Orphan	241521344733212	Orphan	224125152221334324132473	Orphan	0	M	579	198	ND
BRA1620080C6949	2008	C6949	¢¢¢¢¢¢¢¢¢¢¢¢¢¢¢¢¢¢¢£££££¢¢¢¢¢¢¢¢££££¢¢¢£¢¢¢	777777407760731	Orphan	LAM4	NEW	NEW	LAM9	LAM	32423	21	224326153323	213	243533224423321	603	224326153323222334211442	236	0	M/29	ND	157	ND
BRA1620090C3198	2009	C3198	¢¢¢¢¢¢¢¢¢¢¢¢¢¢¢¢£¢¢¢££££¢¢¢¢¢¢¢¢££££¢¢¢££¢¢	777775607760711	Orphan	LAM4	NEW	NEW	LAM9	LAM	32323	102	223326152311	Orphan	233531342134310	Orphan	223326152311314434150213	Orphan	0	F	130	9	ND
BRA1620080C6496	2008	C6496	¢¢¢¢£¢¢¢¢¢¢¢¢¢££££¢¢££££¢¢¢¢¢¢¢¢££££¢¢¢£¢¢¢	757760607760731	Orphan	LAM4	NEW	NEW	LAM9	LAM	32323	102	222226153321	1199	222531242124311	Orphan	222226153321214434141212	Orphan	0	M	ND	235	ND
BRA1620080C1543	2008	C1543	¢¢¢¢¢¢¢¢¢¢¢¢£¢¢¢¢¢¢¢££££¢¢¢¢¢¢¢¢££££¢¢¢¢¢¢¢	777737607760771	93	LAM5	93	LAM5	ND	LAM	22423	9	224225153321	127	242531243424312	597	224225153321224434122342	233	0	F/25	ND	9	ND
BRA1620080C0125	2008	C0125	¢¢¢¢¢¢¢¢¢¢¢£££££¢¢¢£££££¢£¢¢¢¢¢¢££££¢££¢¢¢¢	777603405760471	136	LAM5	136	LAM5	ND	H	12222	Orphan	325312123322	Orphan	253232334-22243	Orphan	3253121233223232224334-2	Orphan	0	F	42	97	ND
BRA1620080C1173	2008	C1173	¢¢¢¢¢¢¢¢¢¢¢£££££¢¢¢£££££¢£¢¢¢¢¢¢££££¢££¢¢¢¢	777603405760471	136	LAM5	136	LAM5	ND	H	22422	94	224325143323	30	243433336832323	Orphan	224325143323323234233683	Orphan	0	M/29	ND	97	ND
BRA1620090C2519	2009	C2519	¢¢¢¢¢¢¢¢¢¢¢£££¢¢¢¢¢¢££££¢¢¢¢¢¢¢¢££££¢¢¢¢¢¢¢	777617607760771	273	LAM5	273	LAM5	ND	LAM	32323	102	124226143224	1659	242424262224312	Orphan	124226143224226434132222	Orphan	0	M	ND	9	ND
BRA1620090C1893	2009	C1893	¢¢¢¢¢¢¢¢¢¢¢¢££££££¢¢££££¢¢¢¢¢¢¢¢££££¢¢¢¢¢¢¢	777700607760771	1337	LAM5	1337	LAM5	ND	LAM	22423	9	224325163421	Orphan	243641342833242	Orphan	224325163421334324432283	Orphan	0	F	ND	198	ND
BRA1620090C0470A2	2009	C0470A2	¢¢¢¢¢¢¢¢¢¢¢¢£¢¢£££££££££¢¢¢¢¢¢¢¢££££¢¢¢¢¢¢¢	777730007760771	Orphan	LAM5	NEW	NEW	LAM9	LAM	21423	99	225313153223	810	253523245724243	Orphan	225313153223224422433572	Orphan	0	F	ND	198	ND
BRA1620080c0817	2008	c0817	¢¢¢¢¢¢¢¢¢¢¢¢£¢¢££££¢££££¢¢¢¢¢¢¢¢££££¢¢¢¢¢¢¢	777730207760771	Orphan	LAM5	NEW	NEW	LAM1/LAM2	LAM	22223	105	222124142321	1648	221431244424312	Orphan	222124142321214434152442	Orphan	0	M/55	127	9	ND
BRA1620080C6921	2008	C6921	¢¢¢¢¢¢¢¢¢¢¢¢¢¢¢¢¢¢¢¢££££¢¢¢¢£¢¢¢££££¢¢¢¢¢¢¢	777777607560771	64	LAM6	64	LAM6	ND	LAM	32423	21	224326153323	213	243533224423321	603	224326153323222334211442	236	0	F	ND	9	ND
BRA1620084C0963	2008	C0963	¢¢¢¢¢¢¢¢¢¢¢¢¢¢¢¢¢¢¢¢££££¢¢¢¢£¢¢¢££££¢¢¢¢¢¢¢	777777607560771	64	LAM6	64	LAM6	ND	LAM	22322	106	224225113326	Orphan	24213624253431-	Orphan	22422511332622443413-253	Orphan	4	M	ND	191	ND
BRA1620090C1473	2009	C1473	¢¢¢¢¢¢¢¢¢¢¢¢¢¢¢¢¢¢¢¢££££¢¢¢¢£¢¢¢££££¢¢¢¢¢¢¢	777777607560771	64	LAM6	64	LAM6	ND	LAM	22423	9	223325153321	401	23353124363421-	Orphan	22332515332121442415-363	Orphan	0	M	831	191	6904-76
BRA1620080C1598	2008	C1598	¢¢¢¢¢¢¢¢¢¢¢¢¢¢¢¢¢¢¢¢££££¢¢¢¢£¢¢¢££££¢¢¢¢¢¢¢	777777607560771	64	LAM6	64	LAM6	ND	LAM	22423	9	224325153323	33	243533342-31413	Orphan	2243251533233241441332-3	Orphan	0	F	ND	ND	6565
BRA1620080C2314	2008	C2314	¢¢¢¢¢¢¢¢¢¢¢¢¢¢¢¢¢¢¢¢££££¢¢¢¢£¢¢¢££££¢¢¢¢¢¢¢	777777607560771	64	LAM6	64	LAM6	ND	LAM	322E3	Orphan	223126142321	1262	231431232425212	Orphan	223126142321213524142242	Orphan	0	M/61	ND	198	ND
BRA1620080c7823	2008	c7823	¢¢¢¢¢¢¢¢¢¢¢¢¢¢¢¢¢¢¢¢££££¢¢¢¢£¢¢¢££££¢¢¢¢¢¢¢	777777607560771	64	LAM6	64	LAM6	ND	LAM	3-423	492	22--1-141225	Orphan	2--425242-25412	Orphan	22--1-1412252245441322-2	Orphan	0	F	ND	229	ND
BRA1620080C0438A3	2008	C0438A3	¢¢¢¢¢¢¢¢¢¢¢¢¢¢¢¢¢¢¢¢££££¢¢¢¢£¢¢¢££££¢¢¢£¢¢¢	777777607560731	95	LAM6	95	LAM6	ND	LAM	21423	99	224213153523	Orphan	242553334522243	Orphan	224213153523323222433452	Orphan	0	M/49	425	191	ND
BRA1620080C8131A2	2008	C8131A2	¢¢¢¢¢¢¢¢¢¢¢¢¢¢¢¢¢¢¢¢££££¢¢¢¢£¢¢¢££££¢¢¢£¢¢¢	777777607560731	95	LAM6	95	LAM6	ND	LAM	42434	33	254326223513	64	543253223313822	Orphan	254326223513242383232331	Orphan	0	F	ND	9	ND
BRA1620080C6582	2008	C6582	¢¢¢¢¢¢¢¢¢¢¢¢¢¢£¢¢¢¢¢££££¢¢¢¢£¢¢¢££££¢¢¢¢¢¢¢	777767607560771	1066	LAM6	1066	LAM6	ND	LAM	32323	102	223326153323	236	233533244427321	Orphan	223326153323224732231442	Orphan	0	M	ND	198	ND
BRA1620090C2629	2009	C2629	¢¢¢¢¢¢¢¢¢¢¢¢¢¢¢¢¢¢¢¢££££¢£¢¢£¢¢¢££££¢¢¢¢¢¢¢	777777605560771	1906	LAM6	1906	LAM6	ND	LAM	32323	102	124326143325	Orphan	243435121733312	Orphan	1243261433251-233-1-2173	Orphan	0	M	ND	224	ND
BRA1620080C7270	2008	C7270	¢¢¢¢¢¢¢¢¢¢¢¢£¢¢¢¢¢¢¢££££¢¢£¢£¢¢¢££££¢¢¢¢¢¢¢	777737606560771	3125	LAM6	NEW	NEW	LAM9	LAM	32433	23	22-226153321	Orphan	2-2531244624312	Orphan	22-226153321214434132462	Orphan	0	M/43	ND	191	ND
BRA1620080C1377A2	2008	C1377A2	¢¢¢¢¢¢¢¢¢¢¢££¢¢¢¢¢¢¢££££¢¢¢¢£¢¢¢££££¢¢¢¢¢¢¢	777637607560771	3504	LAM6	NEW	NEW	LAM9	LAM	22422	94	223125153321	771	231531-4452-212	Orphan	223125153321-14-24142452	Orphan	0	M	ND	214	ND
BRA1620090C2537	2009	C2537	¢¢¢¢¢¢¢¢¢¢¢££¢¢¢¢¢¢¢££££¢¢¢¢£¢¢¢££££¢¢¢¢¢¢¢	777637607560771	3504	LAM6	NEW	NEW	LAM9	LAM	32323	102	124326143321	Orphan	243431242733312	Orphan	124326143321214334152273	Orphan	0	M/68	ND	ND	ND
BRA1620090C0730	2009	C0730	¢¢¢£¢¢¢¢¢¢¢¢¢¢¢¢¢¢¢¢££££¢¢¢¢£¢¢¢££££¢¢¢£¢¢¢	737777607560731	3904	LAM6	NEW	NEW	LAM9	LAM	21423	99	224-23153221	Orphan	24-52124-5-2212	Orphan	224-23153221224224132-5-	Orphan	0	F	425	191	ND
BRA1620080C2028	2008	C2028	¢¢¢¢¢¢¢£££¢¢¢¢¢¢¢¢¢¢££££¢¢£¢¢¢¢¢££££¢¢¢¢¢¢¢	774377606760771	3909	LAM8	NEW	NEW	ND	LAM	224F2	Orphan	123325153322	1655	233532242324312	Orphan	1233251533222244341-2232	Orphan	0	M/30	ND	9	4163-328
BRA1620080C2270	2008	C2270	¢¢¢¢¢¢¢£££¢¢¢¢¢¢¢¢¢¢££££¢¢£¢¢¢¢¢££££¢¢¢¢¢¢¢	774377606760771	3909	LAM8	NEW	NEW	ND	S	31423	121	124326142220	Orphan	243420241623312	600	124326142220224334132162	Orphan	0	M	397	23	ND
BRA1620090C0537A2	2009	C0537A2	¢¢¢¢¢¢¢¢¢¢¢¢¢¢¢¢¢¢¢¢££££¢¢¢¢¢¢¢¢££££¢¢¢¢¢¢¢	777777607760771	42	LAM9	42	LAM9	ND	LAM	21423	99	225313153321	174	253531331522243	595	225313153321323222433152	230	0	F/21	ND	198	ND
BRA1620080C1559A2	2008	C1559A2	¢¢¢¢¢¢¢¢¢¢¢¢¢¢¢¢¢¢¢¢££££¢¢¢¢¢¢¢¢££££¢¢¢¢¢¢¢	777777607760771	42	LAM9	42	LAM9	ND	LAM	22423	9	224225153321	127	242531243424312	597	224225153321224434122342	233	0	F	ND	198	ND
BRA1620090C2226A2	2009	C2226A2	¢¢¢¢¢¢¢¢¢¢¢¢¢¢¢¢¢¢¢¢££££¢¢¢¢¢¢¢¢££££¢¢¢¢¢¢¢	777777607760771	42	LAM9	42	LAM9	ND	LAM	2-423	489	224326133323	251	243333243324221	599	2243261333232-4424211332	235	0	M/57	ND	177	ND
BRA1620092C0143	2009	C0143	¢¢¢¢¢¢¢¢¢¢¢¢¢¢¢¢¢¢¢¢££££¢¢¢¢¢¢¢¢££££¢¢¢¢¢¢¢	777777607760771	42	LAM9	42	LAM9	ND	LAM	12321	Orphan	22422214332-	Orphan	24243-241123312	Orphan	22422214332-224334132112	Orphan	2	F/27	ND	ND	ND
BRA1620084C0438	2008	C0438	¢¢¢¢¢¢¢¢¢¢¢¢¢¢¢¢¢¢¢¢££££¢¢¢¢¢¢¢¢££££¢¢¢¢¢¢¢	777777607760771	42	LAM9	42	LAM9	ND	LAM	21423	99	224013153321	Orphan	240531232422212	Orphan	224013153321223224132242	Orphan	4	M/49	ND	191	ND
BRA1620090C0669A2	2009	C0669A2	¢¢¢¢¢¢¢¢¢¢¢¢¢¢¢¢¢¢¢¢££££¢¢¢¢¢¢¢¢££££¢¢¢¢¢¢¢	777777607760771	42	LAM9	42	LAM9	ND	LAM	21423	99	222323153221	Orphan	223521222424312	Orphan	222323153221222434132242	Orphan	0	F	25	198	ND
BRA1620080C0971A2	2008	C0971A2	¢¢¢¢¢¢¢¢¢¢¢¢¢¢¢¢¢¢¢¢££££¢¢¢¢¢¢¢¢££££¢¢¢¢¢¢¢	777777607760771	42	LAM9	42	LAM9	ND	LAM	22323	92	223125123324	436	231234353522223	Orphan	223125123324325224233352	Orphan	0	M/35	ND	177	ND
BRA1620080C0996	2008	C0996	¢¢¢¢¢¢¢¢¢¢¢¢¢¢¢¢¢¢¢¢££££¢¢¢¢¢¢¢¢££££¢¢¢¢¢¢¢	777777607760771	42	LAM9	42	LAM9	ND	LAM	22323	92	223325123321	Orphan	233231242622227	Orphan	223325123321224223237262	Orphan	0	M	10	198	ND
BRA1620090C1057	2009	C1057	¢¢¢¢¢¢¢¢¢¢¢¢¢¢¢¢¢¢¢¢££££¢¢¢¢¢¢¢¢££££¢¢¢¢¢¢¢	777777607760771	42	LAM9	42	LAM9	ND	LAM	22422	94	224225133331	Orphan	242331242224312	Orphan	224225133331224434132222	Orphan	0	F	174	ND	ND
BRA1620080C1377	2008	C1377	¢¢¢¢¢¢¢¢¢¢¢¢¢¢¢¢¢¢¢¢££££¢¢¢¢¢¢¢¢££££¢¢¢¢¢¢¢	777777607760771	42	LAM9	42	LAM9	ND	LAM	22422	94	222325153321	838	22353123323221-	Orphan	22232515332122322413-323	Orphan	0	M	ND	198	124-462
BRA1620090C1938	2009	C1938	¢¢¢¢¢¢¢¢¢¢¢¢¢¢¢¢¢¢¢¢££££¢¢¢¢¢¢¢¢££££¢¢¢¢¢¢¢	777777607760771	42	LAM9	42	LAM9	ND	LAM	22423	9	223325183533	84	233853--61-04-2	Orphan	223325183533-2-044-3261-	Orphan	0	M	ND	198	ND
BRA1620080C2105	2008	C2105	¢¢¢¢¢¢¢¢¢¢¢¢¢¢¢¢¢¢¢¢££££¢¢¢¢¢¢¢¢££££¢¢¢¢¢¢¢	777777607760771	42	LAM9	42	LAM9	ND	LAM	22622	97	223316153423	Orphan	233543243424321	Orphan	223316153423224434211342	Orphan	0	M	ND	198	ND
BRA1620080C2105A2	2008	C2105A2	¢¢¢¢¢¢¢¢¢¢¢¢¢¢¢¢¢¢¢¢££££¢¢¢¢¢¢¢¢££££¢¢¢¢¢¢¢	777777607760771	42	LAM9	42	LAM9	ND	LAM	22622	97	22431615322-	Orphan	24352-122124312	Orphan	22431615322-122434132212	Orphan	0	M	ND	198	ND
BRA1620094C2768	2009	C2768	¢¢¢¢¢¢¢¢¢¢¢¢¢¢¢¢¢¢¢¢££££¢¢¢¢¢¢¢¢££££¢¢¢¢¢¢¢	777777607760771	42	LAM9	42	LAM9	ND	LAM	32323	102	224326143224	Orphan	243424241623312	Orphan	224326143224224334132162	Orphan	4	F	ND	9	ND
BRA1620090C4641	2009	C4641	¢¢¢¢¢¢¢¢¢¢¢¢¢¢¢¢¢¢¢¢££££¢¢¢¢¢¢¢¢££££¢¢¢¢¢¢¢	777777607760771	42	LAM9	42	LAM9	ND	LAM	32323	102	124326153322	991	243532231033312	Orphan	124326153322223334132103	Orphan	0	F/85	ND	ND	ND
BRA1620080C7080	2008	C7080	¢¢¢¢¢¢¢¢¢¢¢¢¢¢¢¢¢¢¢¢££££¢¢¢¢¢¢¢¢££££¢¢¢¢¢¢¢	777777607760771	42	LAM9	42	LAM9	ND	LAM	32423	21	224326153-26	Orphan	2435-6142720212	Orphan	224326153-26124024132272	Orphan	0	M/48	ND	9	ND
BRA1620080C7670A2	2008	C7670A2	¢¢¢¢¢¢¢¢¢¢¢¢¢¢¢¢¢¢¢¢££££¢¢¢¢¢¢¢¢££££¢¢¢¢¢¢¢	777777607760771	42	LAM9	42	LAM9	ND	LAM	33422	491	132326143222	Orphan	323422242625513	Orphan	132326143222224554133262	Orphan	0	M	163	198	ND
BRA1620080C7891	2008	C7891	¢¢¢¢¢¢¢¢¢¢¢¢¢¢¢¢¢¢¢¢££££¢¢¢¢¢¢¢¢££££¢¢¢¢¢¢¢	777777607760771	42	LAM9	42	LAM9	ND	LAM	42432	71	225-23223121	Orphan	25-211232244214	Orphan	225-23223121223424114224	Orphan	0	M	163	9	ND
BRA1620080C0818	2008	C0818	¢¢¢¢¢¢¢¢¢£¢¢¢¢¢¢¢¢¢¢££££¢¢¢¢¢¢¢¢££££¢¢¢¢¢¢¢	777377607760771	81	LAM9	81	LAM9	ND	LAM	22223	105	222124142321	1648	221431244724312	584	222124142321214434152472	232	0	F/35	ND	9	4136-17
BRA1620092C0280	2009	C0280	¢¢¢¢¢¢¢¢¢¢¢£¢¢¢¢¢¢¢¢££££¢¢¢¢¢¢¢¢££££¢¢¢¢¢¢¢	777677607760771	770	LAM9	770	LAM9	ND	LAM	21322	136	225313152323	1580	253533333522243	593	225313152323323222433352	Orphan	2	M	ND	177	ND
BRA1620090C2707	2009	C2707	¢¢¢¢¢¢¢¢¢¢¢¢¢¢¢¢¢¢¢¢££££¢¢¢¢¢¢££££££¢¢¢¢¢¢¢	777777607700771	1241	LAM9	1241	Unknown	LAM9	LAM	32323	102	222226143321	1660	222431244-24312	Orphan	2222261433212144341624-2	Orphan	0	F	ND	ND	ND
BRA1620090C3165	2009	C3165	¢¢¢¢¢¢¢¢¢¢¢¢¢¢¢¢¢¢¢¢££££¢¢¢¢¢¢££££££¢¢¢¢¢¢¢	777777607700771	1241	LAM9	1241	Unknown	LAM9	LAM	32323	102	222326152211	Orphan	223521242724312	Orphan	222326152211224434132272	Orphan	0	M	ND	ND	ND
BRA1620090C1118A2	2009	C1118A2	¢¢¢¢¢¢¢¢¢¢£¢¢¢¢¢¢¢¢¢££££¢¢¢¢¢¢¢¢££££¢¢¢¢¢¢¢	777577607760771	1535	LAM9	1535	LAM9	ND	LAM	22422	94	223325143323	121	233433245723222	Orphan	223325143323224324232572	Orphan	0	F/20	ND	198	ND
BRA1620080C0527	2008	C0527	£¢¢¢¢¢¢¢¢¢¢¢¢¢£¢¢¢¢¢££££¢¢¢¢¢¢¢¢££££¢¢¢¢¢¢¢	377767607760771	1671	LAM9	1671	LAM9	ND	H	21423	99	225313153311	41	253531336732343	572	225313153311323232433673	Orphan	0	M/31	ND	97	ND
BRA1620090C0530	2009	C0530	¢¢¢¢¢¢¢¢¢¢¢¢¢¢¢¢¢¢¢¢££££¢¢¢¢£¢¢£££££¢¢¢¢¢¢¢	777777607540771	1758	LAM9	1758	LAM9	ND	LAM	21423	99	225313153311	41	253531333732343	Orphan	225313153311323232433373	Orphan	0	M/49	ND	230	ND
BRA1620080C6684	2008	C6684	¢¢¢¢¢¢¢¢¢¢¢¢¢¢¢¢¢¢¢£££££¢¢¢¢¢¢¢¢££££¢¢¢¢¢¢¢	777777407760771	1800	LAM9	1800	LAM9	ND	LAM	32323	102	223426153323	Orphan	234533224223221	Orphan	223426153323222324211422	Orphan	0	F	ND	191	ND
BRA1620080C6689	2008	C6689	¢¢¢¢¢¢¢¢¢¢¢¢¢¢¢¢¢¢¢£££££¢¢¢¢¢¢¢¢££££¢¢¢¢¢¢¢	777777407760771	1800	LAM9	1800	LAM9	ND	LAM	32325	Orphan	224226153321	25	242531243124312	Orphan	224226153321214434142312	Orphan	0	NI	ND	191	ND
BRA1620090C3259	2009	C3259	¢¢¢¢¢¢¢¢¢££¢¢¢¢¢¢¢¢¢££££¢¢¢¢¢¢¢¢££££¢¢¢¢¢¢¢	777177607760771	1960	LAM9	1960	LAM9	ND	LAM	32323	102	224126152321	163	241531245124212	Orphan	224126152321224424132512	Orphan	0	M	ND	9	ND
BRA1620080C0767	2008	C0767	£¢¢¢¢¢¢¢¢£¢¢¢££¢¢¢¢¢££££¢¢¢¢¢¢¢¢££££¢¢£¢¢£¢	377347607760661	Orphan	LAM9	NEW	NEW	LAM9	LAM	21423	99	225323153323	43	253533333132343	Orphan	225323153323323232433313	Orphan	0	F	ND	191	1278-76
BRA1620090C1117	2009	C1117	¢¢¢¢¢¢¢¢¢£¢¢¢££¢¢¢¢¢££££¢¢¢¢¢¢¢¢££££¢¢¢¢¢¢¢	777347607760771	Orphan	LAM9	NEW	NEW	LAM9	LAM	22422	94	222325143321	1552	223431333132443	Orphan	222325143321323244433313	Orphan	0	F/60	ND	191	ND
BRA1620090C2528	2009	C2528	¢¢¢¢¢¢££¢£££¢££¢¢¢¢¢££££¢¢¢¢¢¢¢¢££££¢¢£¢¢¢¢	771047607760671	Orphan	LAM9	NEW	NEW	LAM9	LAM	32323	102	124326143224	425	243424241623314	Orphan	124326143224224334134162	Orphan	0	M	771	ND	ND
BRA1620080C1755A2	2008	C1755A2	¢¢¢¢¢¢¢¢¢¢¢¢£¢¢¢¢¢¢¢¢¢¢¢¢¢¢¢¢¢¢¢££££¢¢¢£¢¢¢	777737777760731	73	T	73	Ambiguous T3-T2	ND	T	22423	9	224225163321	130	242631242624312	598	224225163321224434132262	234	0	F/43	ND	ND	ND
BRA1620090C1122	2009	C1122	¢¢¢¢¢¢¢¢¢¢¢¢£¢¢¢¢¢¢¢¢¢¢¢¢¢¢¢¢¢¢¢££££¢¢¢£¢¢¢	777737777760731	73	T	73	Ambiguous T3-T2	ND	T	22422	94	223325143321	796	233431342232522	Orphan	223325143321324254232223	Orphan	0	F/48	ND	ND	ND
BRA1620080C2108	2008	C2108	¢¢¢¢¢¢¢¢¢¢¢¢£¢¢¢¢¢¢¢¢¢¢¢¢¢¢¢¢¢¢¢££££¢¢¢£¢¢¢	777737777760731	73	T	73	Ambiguous T3-T2	ND	T	22625	Orphan	224316153226	1656	243526242424322	Orphan	224316153226224434232242	Orphan	0	F	ND	ND	ND
BRA1620082C6790	2008	C6790	¢¢¢¢¢¢¢¢¢¢¢¢£¢¢¢¢¢¢¢¢¢¢¢¢¢¢¢¢¢¢¢££££¢¢¢£¢¢¢	777737777760731	73	T	73	Ambiguous T3-T2	ND	T	32423	21	224226153321	25	242531242724313	Orphan	224226153321214434123272	Orphan	2	NI/33	ND	ND	ND
BRA1620083C8009	2008	C8009	¢¢¢¢¢¢¢¢¢¢¢¢£¢¢¢¢¢¢¢¢¢¢¢¢¢¢¢¢¢¢¢££££¢¢¢£¢¢¢	777737777760731	73	T	73	Ambiguous T3-T2	ND	T	42432	71	225323253323	Orphan	253533336732343	531	225323253323323232433673	Orphan	3	F	ND	ND	ND
BRA1620080C1474	2008	C1474	¢¢¢¢¢¢¢¢¢¢¢¢££££¢¢¢¢¢¢¢¢¢¢¢¢¢¢¢¢££££¢¢¢¢¢¢¢	777703777760771	102	T	102	T1	ND	S	22423	9	223325153324	125	233534354222222	Orphan	223325153324325224212422	Orphan	0	F	ND	32	ND
BRA1620090C0544	2009	C0544	¢¢¢¢¢¢¢¢¢¢¢¢¢¢¢¢¢¢¢¢¢¢¢¢¢¢¢¢¢¢¢¢££££¢¢¢¢¢¢¢	777777777760771	53	T1	53	T1	ND	H	21423	99	225313153223	810	253523335722243	596	225313153223323222433572	231	0	NI	ND	ND	ND
BRA1620080C0665	2008	C0665	¢¢¢¢¢¢¢¢¢¢¢¢¢¢¢¢¢¢¢¢¢¢¢¢¢¢¢¢¢¢¢¢££££¢¢¢¢¢¢¢	777777777760771	53	T1	53	T1	ND	H	21423	99	222123142321	Orphan	221431244124312	Orphan	222123142321214434152412	Orphan	0	F/20	46	97	ND
BRA1620090C1120	2009	C1120	¢¢¢¢¢¢¢¢¢¢¢¢¢¢¢¢¢¢¢¢¢¢¢¢¢¢¢¢¢¢¢¢££££¢¢¢¢¢¢¢	777777777760771	53	T1	53	T1	ND	H	22422	94	223325143325	118	233435243-22123	Orphan	2233251433252142142233-2	Orphan	0	F/41	ND	97	ND
BRA1620080C1427	2008	C1427	¢¢¢¢¢¢¢¢¢¢¢¢¢¢¢¢¢¢¢¢¢¢¢¢¢¢¢¢¢¢¢¢££££¢¢¢¢¢¢¢	777777777760771	53	T1	53	T1	ND	H	22423	9	223325153321	401	233531223424312	Orphan	223325153321242434122342	Orphan	0	M/26	810	197	ND
BRA1620082C2104	2008	C2104	¢¢¢¢¢¢¢¢¢¢¢¢¢¢¢¢¢¢¢¢¢¢¢¢¢¢¢¢¢¢¢¢££££¢¢¢¢¢¢¢	777777777760771	53	T1	53	T1	ND	H	22523	Orphan	124316143221	Orphan	243421242123312	Orphan	124316143221224334132212	Orphan	2	M/55	116	97	4163-328
BRA1620080C7321	2008	C7321	¢¢¢¢¢¢¢¢¢¢¢¢¢¢¢¢¢¢¢¢¢¢¢¢¢¢¢¢¢¢¢¢££££¢¢¢¢¢¢¢	777777777760771	53	T1	53	T1	ND	H	33321	Orphan	224326163322	Orphan	243632243424321	Orphan	224326163322224434211342	Orphan	0	M/39	ND	ND	ND
BRA1620090C0641	2009	C0641	¢¢¢¢¢¢¢¢¢¢¢¢¢¢¢¢¢¢¢¢¢¢¢¢¢¢¢¢¢¢¢¢££££¢¢¢¢¢¢¢	777777777760771	53	T1	53	T1	ND	LAM	21423	99	22-323113323	Orphan	2-3133332522243	Orphan	22-323113323323222433252	Orphan	0	M	ND	208	ND
BRA1620080C0755	2008	C0755	¢¢¢¢¢¢¢¢¢¢¢¢¢¢¢¢¢¢¢¢¢¢¢¢¢¢¢¢¢¢¢¢££££¢¢¢¢¢¢¢	777777777760771	53	T1	53	T1	ND	LAM	21423	99	225323153321	1404	253531332422211	Orphan	225323153321323222131242	Orphan	0	M/69	ND	ND	ND
BRA1620080C0874	2008	C0874	¢¢¢¢¢¢¢¢¢¢¢¢¢¢¢¢¢¢¢¢¢¢¢¢¢¢¢¢¢¢¢¢££££¢¢¢¢¢¢¢	777777777760771	53	T1	53	T1	ND	LAM	22223	105	216325153323	1649	163533332332443	Orphan	216325153323323244433233	Orphan	0	M/28	ND	ND	ND
BRA1620080C0964A2	2008	C0964A2	¢¢¢¢¢¢¢¢¢¢¢¢¢¢¢¢¢¢¢¢¢¢¢¢¢¢¢¢¢¢¢¢££££¢¢¢¢¢¢¢	777777777760771	53	T1	53	T1	ND	LAM	22323	92	224325113223	Orphan	243123333732342	Orphan	224325113223333234432373	Orphan	0	M/54	ND	191	ND
BRA1620090C3537	2009	C3537	¢¢¢¢¢¢¢¢¢¢¢¢¢¢¢¢¢¢¢¢¢¢¢¢¢¢¢¢¢¢¢¢££££¢¢¢¢¢¢¢	777777777760771	53	T1	53	T1	ND	LAM	32323	102	123226153224	1662	232524246724312	Orphan	123226153224224434132672	Orphan	0	M	ND	191	ND
BRA1620080C4509A3	2008	C4509A3	¢¢¢¢¢¢¢¢¢¢¢¢¢¢¢¢¢¢¢¢¢¢¢¢¢¢¢¢¢¢¢¢££££¢¢¢¢¢¢¢	777777777760771	53	T1	53	T1	ND	LAM	32323	102	124326153321	Orphan	243531242141440	Orphan	124326153321224144430214	Orphan	0	M	401	198	ND
BRA1620082C6552	2008	C6552	¢¢¢¢¢¢¢¢¢¢¢¢¢¢¢¢¢¢¢¢¢¢¢¢¢¢¢¢¢¢¢¢££££¢¢¢¢¢¢¢	777777777760771	53	T1	53	T1	ND	LAM	32323	102	223226153221	492	232521242421312	Orphan	223226153221224135132242	Orphan	2	M	ND	ND	ND
BRA1620080C6563	2008	C6563	¢¢¢¢¢¢¢¢¢¢¢¢¢¢¢¢¢¢¢¢¢¢¢¢¢¢¢¢¢¢¢¢££££¢¢¢¢¢¢¢	777777777760771	53	T1	53	T1	ND	LAM	32323	102	223226153321	128	232531143633212	Orphan	223226153321114324142363	Orphan	0	M	25	240	ND
BRA1620080C7829	2008	C7829	¢¢¢¢¢¢¢¢¢¢¢¢¢¢¢¢¢¢¢¢¢¢¢¢¢¢¢¢¢¢¢¢££££¢¢¢¢¢¢¢	777777777760771	53	T1	53	T1	ND	LAM	42313	Orphan	12--2-1233-4	Orphan	2--234233524223	Orphan	12--2-1233-4213424213352	Orphan	0	M	ND	21	ND
BRA1620080C7867	2008	C7867	¢¢¢¢¢¢¢¢¢¢¢¢¢¢¢¢¢¢¢¢¢¢¢¢¢¢¢¢¢¢¢¢££££¢¢¢¢¢¢¢	777777777760771	53	T1	53	T1	ND	LAM	42432	71	22432-163221	Orphan	2436213431-33-2	Orphan	22432-163221334334-3231-	Orphan	0	M	693	191	ND
BRA1620080C8123	2008	C8123	¢¢¢¢¢¢¢¢¢¢¢¢¢¢¢¢¢¢¢¢¢¢¢¢¢¢¢¢¢¢¢¢££££¢¢¢¢¢¢¢	777777777760771	53	T1	53	T1	ND	LAM	42433	32	122326251221	Orphan	223521242423312	Orphan	122326251221224334132242	Orphan	0	M	125	55	ND
BRA1620090C0459	2009	C0459	¢¢¢¢¢¢¢¢¢¢¢¢¢¢¢¢¢¢¢¢¢¢¢¢¢¢¢¢¢¢¢¢££££¢¢¢¢¢¢¢	777777777760771	53	T1	53	T1	ND	S	21423	99	224313153323	240	243533335722243	594	224313153323323222433572	Orphan	0	F/33	15	21	ND
BRA1620080C0746	2008	C0746	¢¢¢¢¢¢¢¢¢¢¢¢¢¢¢¢¢¢¢¢¢¢¢¢¢¢¢¢¢¢¢¢££££¢¢¢¢¢¢¢	777777777760771	53	T1	53	T1	ND	T	21423	99	225323153323	43	253533336732343	531	225323153323323232433673	Orphan	0	M	ND	21	ND
BRA1620080C1130	2008	C1130	¢¢¢¢¢¢¢¢¢¢¢¢¢¢¢¢¢¢¢¢¢¢¢¢¢¢¢¢¢¢¢¢££££¢¢¢¢¢¢¢	777777777760771	53	T1	53	T1	ND	T	22422	94	224325143323	30	24343333--32443	Orphan	224325143323323244433--3	Orphan	0	M/68	ND	9	ND
BRA1620080C1696	2008	C1696	¢¢¢¢¢¢¢¢¢¢¢¢¢¢¢¢¢¢¢¢¢¢¢¢¢¢¢¢¢¢¢¢££££¢¢¢¢¢¢¢	777777777760771	53	T1	53	T1	ND	T	22423	9	225325153324	46	253534334622212	Orphan	225325153324323224132462	Orphan	0	M/62	436	555	ND
BRA1620080C4509	2008	C4509	¢¢¢¢¢¢¢¢¢¢¢¢¢¢¢¢¢¢¢¢¢¢¢¢¢¢¢¢¢¢¢¢££££¢¢¢¢¢¢¢	777777777760771	53	T1	53	T1	ND	T	32323	102	123326153421	Orphan	233541242533312	Orphan	123326153421224334132253	Orphan	0	M/13	ND	112	4643-111
BRA1620080C6655	2008	C6655	¢¢¢¢¢¢¢¢¢¢¢¢¢¢¢¢¢¢¢¢¢¢¢¢¢¢¢¢¢¢¢¢££££¢¢¢¢¢¢¢	777777777760771	53	T1	53	T1	ND	T	32323	102	223326153321	224	233531242533312	Orphan	223326153321224335132253	Orphan	0	F	ND	ND	ND
BRA1620080C7448	2008	C7448	¢¢¢¢¢¢¢¢¢¢¢¢¢¢¢¢¢¢¢¢¢¢¢¢¢¢¢¢¢¢¢¢££££¢¢¢¢¢¢¢	777777777760771	53	T1	53	T1	ND	T	33322	490	223226173321	1664	232731242421312	Orphan	223226173321224135132242	Orphan	0	M	796	21	ND
BRA1620080C8190	2008	C8190	¢¢¢¢¢¢¢¢¢¢¢¢¢¢¢¢¢¢¢¢¢¢¢¢¢¢¢¢¢¢¢¢££££¢¢¢¢¢¢¢	777777777760771	53	T1	53	T1	ND	T	-2423	Orphan	224316354227	Orphan	243527243224543	Orphan	224316354227224454433322	Orphan	0	ND	ND	21	ND
BRA1620090C0395	2009	C0395	¢¢¢¢¢¢¢¢¢¢¢¢¢¢¢¢¢¢¢¢¢¢¢¢¢¢¢¢¢¢¢¢££££¢¢¢¢¢¢¢	777777777760771	53	T1	53	T1	ND	X	213E0	Orphan	223313153311	Orphan	233531336732342	Orphan	223313153311323232432673	Orphan	0	F	30	97	ND
BRA1620080C0837	2008	C0837	¢¢¢¢¢¢¢¢¢¢¢¢¢¢¢¢¢¢¢¢¢¢¢¢¢¢¢¢¢¢¢¢££££¢££¢¢¢¢	777777777760471	65	T1	65	T1	ND	H	22223	105	22-324153322	Orphan	2-3532332132243	Orphan	22-324153322323222433213	Orphan	0	M	30	97	ND
BRA1620090C286SN	2009	C286SN	¢¢¢¢¢¢¢¢¢¢¢¢¢¢¢¢¢¢¢¢¢£¢¢¢¢¢¢¢¢¢¢££££¢¢¢¢¢¢¢	777777737760771	86	T1	86	T1	ND	T	32323	102	224326151127	Orphan	243517242723217	Orphan	224326151127224324137272	Orphan	0	M/46	ND	ND	ND
BRA1620080C8679	2008	C8679	¢¢¢¢¢¢¢¢¢¢¢¢££¢¢¢¢¢¢¢¢¢¢¢¢¢¢¢¢¢¢££££¢¢¢¢¢¢¢	777717777760771	131	T1	131	T1	ND	T	-2-25	Orphan	124316-53221	Orphan	243521233312312	Orphan	124316-53221223232132331	Orphan	0	ND	ND	ND	ND
BRA1620080C1839	2008	C1839	¢¢¢¢¢¢¢¢¢¢¢¢¢££££¢¢¢¢¢¢¢¢¢¢¢¢¢¢¢££££¢¢¢¢¢¢¢	777741777760771	189	T1	189	T1	ND	H	22423	9	224325163221	949	243621343133242	Orphan	224325163221334324432313	Orphan	0	F	ND	ND	ND
BRA1620080C0627	2008	C0627	¢¢¢¢¢¢¢¢¢¢¢¢¢¢¢¢¢¢¢¢¢¢¢¢¢¢¢¢¢¢¢¢££££¢¢££££¢	777777777760601	244	T1	244	T1	ND	LAM	21423	99	225313153223	810	253523335722243	596	225313153223323222433572	231	0	F	33	21	ND
BRA1620083C7157	2008	C7157	¢¢¢¢¢¢¢¢¢¢¢¢¢¢¢¢¢¢¢¢£¢¢¢¢¢¢¢¢¢¢¢££££¢¢¢¢¢¢¢	777777677760771	291	T1	291	T1	ND	T	32423	21	224326153213	Orphan	243523242724312	Orphan	224326153213224436132272	Orphan	3	NI	436	21	ND
BRA1620090C0855	2009	C0855	¢¢¢¢¢¢¢¢¢¢¢¢¢¢¢¢¢¢¢¢££££££¢¢£¢¢¢££££¢¢¢¢¢¢¢	777777601560771	306	T1	306	T1	ND	LAM	22223	105	324124153242	Orphan	241522244323212	Orphan	324124153242224324132432	Orphan	0	M	ND	224	ND
BRA1620090C0259	2009	C0259	¢¢¢¢¢¢¢¢¢¢¢¢¢¢¢¢¢¢¢¢££££££¢¢£¢¢¢££££¢¢¢¢¢¢¢	777777601560771	306	T1	306	T1	ND	LAM	13422	485	225313123322	Orphan	253232332722243	Orphan	225313123322323222433272	Orphan	0	M	ND	ND	291-31
BRA1620093C1333	2009	C1333	¢¢¢¢¢¢¢¢¢¢¢¢¢¢¢¢¢¢¢¢££££££¢¢£¢¢¢££££¢¢¢¢¢¢¢	777777601560771	306	T1	306	T1	ND	LAM	22422	94	222325153223	1651	223523343432442	Orphan	222325153223324244432343	Orphan	3	F	ND	ND	124-462
BRA1620080C1418	2008	C1418	¢¢¢¢¢¢¢¢¢¢¢¢¢¢¢¢¢¢¢¢£¢¢£¢¢¢¢¢¢¢¢££££¢¢¢¢¢¢¢	777777667760771	378	T1	378	T1	ND	S	22422	94	2233251533-3	Orphan	233533-442312-4	Orphan	2233251533-3-24124-34423	Orphan	0	M/41	ND	21	ND
BRA1620080c0635	2008	c0635	¢¢¢¢¢¢¢¢¢¢¢¢¢¢¢¢¢¢¢¢¢¢¢¢¢¢¢¢¢¢¢¢££££¢¢£££¢¢	777777777760611	521	T1	521	T1	ND	H	21423	99	225313163323	612	253633335732240	Orphan	225313163323323222430573	Orphan	0	M/27	ND	97	ND
BRA1620090C0740	2009	C0740	¢¢¢¢¢¢¢¢¢¢¢¢¢¢¢¢¢¢¢££££££¢¢¢¢¢¢¢££££¢¢¢¢¢¢¢	777777403760771	1688	T1	1688	T1	ND	LAM	21423	99	225223153323	607	25253333472224-	Orphan	22522315332332322243-472	Orphan	0	M	ND	9	ND
BRA1620080C7765	2008	C7765	¢¢¢¢¢¢¢¢¢¢¢¢¢¢¢¢¢¢¢¢¢¢¢¢¢¢¢¢¢¢¢¢££££¢¢¢£££¢	777777777760701	1926	T1	1926	T1	ND	LAM	33424	Orphan	223328142321	Orphan	233431233134212	Orphan	223328142321223424162313	Orphan	0	M/21	833	177	5812-31
BRA1620080C0810	2008	C0810	¢¢¢¢¢¢¢¢¢¢¢¢¢¢¢¢¢¢¢¢££¢¢¢¢¢¢¢¢¢¢££££¢¢¢¢¢¢¢	777777637760771	2070	T1	2070	T1	ND	LAM	2142-	486	22-223153-21	Orphan	2-25-1242334212	Orphan	22-223153-21224424132233	Orphan	0	M/54	ND	ND	ND
BRA1620080C1551	2008	C1551	¢¢¢¢¢¢¢¢¢¢¢¢¢¢£¢¢¢¢¢¢¢¢¢¢¢¢¢¢¢¢¢££££¢££¢¢¢¢	777767777760471	2513	T1	2513	T1	ND	LAM	22423	9	224225153321	127	242531243424312	597	224225153321224434122342	233	0	M	224	198	6862-111
BRA1620080C0810A2	2008	C0810A2	¢¢¢¢¢¢¢¢¢¢¢¢¢¢¢¢¢¢££££££££¢¢¢£¢¢££££¢¢¢¢¢¢¢	777777001660771	3905	T1	NEW	NEW	LAM9	LAM	214F3	Orphan	225323163323	1295	253633335722243	Orphan	225323163323323222433572	Orphan	0	M/54	ND	191	ND
BRA1620092C3501A2	2009	C3501A2	¢¢¢¢¢¢¢¢¢¢¢¢¢¢¢¢¢¢££££££££¢¢¢£¢¢££££¢¢¢¢¢¢¢	777777001660771	3905	T1	NEW	NEW	LAM9	T	32323	102	122326153224	836	223524242724312	Orphan	122326153224224434132272	Orphan	2	F	ND	9	ND
BRA1620080C1378	2008	C1378	¢¢¢¢¢¢¢¢¢¢¢¢££££¢¢¢¢¢¢¢¢¢¢¢¢¢¢¢¢££££¢¢££¢¢¢	777703777760631	3907	T1	NEW	NEW	T1	LAM	22422	94	223325153322	15	233532344523820	Orphan	223325153322324384230452	Orphan	0	F/39	ND	ND	ND
BRA1620090C2463	2009	C2463	¢¢¢¢¢¢¢¢¢¢¢¢££££¢¢¢¢¢¢¢¢¢¢¢¢¢¢¢¢££££¢¢££¢¢¢	777703777760631	3907	T1	NEW	NEW	T1	S	32322	109	224326142-21	Orphan	2434-1241223112	Orphan	224326142-21214314132122	Orphan	0	M/53	ND	32	ND
BRA1620090C2484	2009	C2484	¢¢¢¢¢¢¢¢¢¢¢¢££££¢¢¢¢¢¢¢¢¢¢¢¢¢¢¢¢££££¢¢££¢¢¢	777703777760631	3907	T1	NEW	NEW	T1	S	32322	109	124226143224	1659	242424362123312	Orphan	124226143224326334132212	Orphan	0	M/53	ND	33	ND
BRA1620092C3501	2009	C3501	¢¢¢¢¢¢¢¢¢¢¢¢££££¢¢¢¢¢¢¢¢¢¢¢¢¢¢¢¢££££¢¢££¢¢¢	777703777760631	3907	T1	NEW	NEW	T1	T	32323	102	122326153524	1661	223554262523312	Orphan	122326153524226334132252	Orphan	2	M	ND	9	ND
BRA1620080C7315	2008	C7315	¢¢¢¢¢¢¢¢¢¢£¢¢¢¢¢¢¢¢¢¢£¢¢¢¢¢¢¢¢¢¢££££¢¢¢¢¢¢¢	777577737760771	3910	T1	NEW	NEW	T1	LAM	32622	Orphan	223326163323	Orphan	23363334253222-	Orphan	22332616332332422423-253	Orphan	0	F	ND	191	ND
BRA1620080C1754	2008	C1754	¢¢¢¢¢¢¢¢¢¢£¢¢¢¢¢¢¢¢¢¢¢¢¢¢¢¢¢¢¢¢¢££££¢¢££££¢	777577777760601	Orphan	T1	NEW	NEW	T1	H	22423	9	224225163321	130	242631252624312	Orphan	224225163321225434132262	Orphan	0	M	ND	112	ND
BRA1620080C0357	2008	C0357	¢¢¢¢¢¢¢¢¢¢¢¢¢££££££¢££¢¢¢¢¢¢£¢¢¢££££¢¢¢¢¢¢¢	777740237560771	Orphan	T1	NEW	NEW	X1	LAM	21323	137	223313153322	1646	233532334731243	Orphan	223313153322323122433473	Orphan	0	F/41	ND	191	ND
BRA1620090C0669	2009	C0669	¢¢¢¢¢¢¢¢¢£¢¢¢£¢¢¢¢¢¢£¢¢¢¢¢¢¢¢¢¢¢££££¢¢££¢¢¢	777357677760631	Orphan	T1	NEW	NEW	T1	LAM	21423	99	222223153224	Orphan	222524242522312	Orphan	222223153224224234132252	Orphan	0	F	ND	157	ND
BRA1620090C0517	2009	C0517	¢¢¢¢¢¢¢¢¢¢¢¢¢¢¢¢¢¢¢¢¢¢¢¢¢¢£££¢¢¢££££¢¢££££¢	777777776160601	Orphan	T1	NEW	NEW	T1	LAM	21423	99	225313153323	42	253533334722243	152	225313153323323222433472	Orphan	0	M/31	ND	9	ND
BRA1620090C0696	2009	C0696	¢¢¢¢¢¢¢¢¢¢¢¢¢¢¢¢¢¢¢¢¢¢¢¢¢¢¢¢¢¢¢¢££££¢¢¢£¢¢¢	777777777760731	52	T2	52	T2	ND	LAM	21423	99	224323153321	1647	243531234533312	Orphan	224323153321223332132453	Orphan	0	M/45	18	229	ND
BRA1620090C0807	2009	C0807	¢¢¢¢¢¢¢¢¢¢¢¢¢¢¢¢¢¢¢¢¢¢¢¢¢¢¢¢¢¢¢¢££££¢¢¢£¢¢¢	777777777760731	52	T2	52	T2	ND	LAM	2142-	486	225323153223	693	253523242524212	Orphan	225323153223224422132252	Orphan	0	M	ND	229	ND
BRA1620092C1210	2009	C1210	¢¢¢¢£¢¢¢¢¢¢¢¢¢¢¢¢¢¢¢¢¢¢¢¢¢¢¢¢¢¢¢££££¢¢¢£¢¢¢	757777777760731	153	T2	153	T2	ND	T	22422	94	12--2514-321	Orphan	2--431243124312	Orphan	12--2514-3212144341-2312	Orphan	2	F	121	9	ND
BRA1620080C6552A2	2008	C6552A2	¢¢¢¢¢¢¢¢¢¢¢¢¢¢¢¢¢¢¢¢¢¢¢££££££¢¢¢££££¢¢¢£¢¢¢	777777760160731	2322	T2	2322	T2	ND	LAM	32323	102	223226153321	128	232531242321312	601	223226153321224135132232	Orphan	0	M	128	240	ND
BRA1620080C2018A2	2008	C2018A2	¢¢¢¢£££££££££££££££££££££¢¢¢¢¢¢¢££££¢¢¢£¢¢¢	740000003760731	Orphan	T2	NEW	NEW	T1	LAM	2242-	Orphan	333325163222	1654	333622443033120	Orphan	333325163222424314230303	Orphan	0	F/50	401	ND	4163-328
BRA1620080C0982	2008	C0982	¢¢¢¢¢¢¢¢¢¢¢¢£¢¢¢¢¢¢¢¢¢¢¢¢¢¢¢¢¢¢¢££££¢££¢¢¢¢	777737777760471	157	T3	157	T3	ND	H	22323	92	223125123324	436	231234343542223	Orphan	223125123324324224233354	Orphan	0	M	150	97	ND
BRA1620080C1579	2008	C1579	¢¢£¢¢¢¢¢¢¢¢¢£¢¢¢¢¢¢¢¢¢¢¢¢¢¢¢¢¢¢¢££££¢¢¢¢¢¢¢	677737777760771	1163	T3	1163	T3	ND	H	22423	9	224225153361	Orphan	2425312227-4113	Orphan	22422515336122241413327-	Orphan	0	NI	ND	197	ND
BRA1620080C1171	2008	C1171	¢¢¢£££££¢¢¢¢£¢¢¢¢¢¢¢¢¢¢¢¢¢¢¢¢¢¢£££££¢££¢¢¢¢	701737777740471	3906	T3	NEW	NEW	T1	H	22422	94	224325143322	150	243432336222423	Orphan	224325143322323244233622	Orphan	0	M	30	97	ND
BRA1620082C6697	2008	C6697	¢¢£¢¢¢¢¢¢¢¢¢£¢¢¢£¢¢¢¢¢¢¢¢¢¢¢¢¢¢¢££££¢£¢¢£¢¢	677735777760551	Orphan	T3	NEW	NEW	T1	H	323-3	Orphan	224226153321	25	242531243723312	Orphan	224226153321244334152372	Orphan	2	M	33	21	ND
BRA1620080C0901	2008	C0901	¢¢¢¢¢¢¢¢¢¢£¢¢£¢¢¢¢£¢¢¢¢¢¢¢¢¢¢¢¢¢££££¢¢££££¢	777557377760601	Orphan	T4	NEW	NEW	T1	LAM	22322	106	22412511302-	Orphan	24110-222223321	Orphan	22412511302-2-2334231222	Orphan	0	M/35	ND	ND	ND
BRA1620090C2144	2009	C2144	¢¢¢¢¢¢¢¢¢¢¢¢£¢¢¢¢¢¢£¢¢£¢¢¢¢¢¢¢¢¢££££¢¢¢¢¢¢¢	777737557760771	1227	T5-Madrid2	1227	T5-Madrid2	ND	T	2-423	489	224126133321	1657	241331243624012	Orphan	224126133321214404132362	Orphan	0	F/27	ND	55	ND
BRA1620090C2159	2009	C2159	¢¢¢¢¢¢¢¢¢¢¢¢£¢¢¢¢¢¢£¢¢£¢¢¢¢¢¢¢¢¢££££¢¢¢¢¢¢¢	777737557760771	1227	T5-Madrid2	1227	T5-Madrid2	ND	T	2-423	489	224226133324	Orphan	242334243704224	Orphan	224226133324224424214370	Orphan	0	M	ND	21	ND
BRA1620080C1528	2008	C1528	¢¢¢¢¢¢¢¢¢¢¢¢¢¢¢¢¢¢¢££¢¢¢¢¢¢¢¢¢¢¢££££¢¢¢¢¢¢¢	777777477760771	451	T-H37Rv	451	H37Rv	ND	LAM	22423	9	223525153324	Orphan	235534245522223	Orphan	223525153324224224233552	Orphan	0	F	ND	208	ND
BRA1620090C0536	2009	C0536	££££££££££££££££££££££££¢¢¢¢¢¢¢¢££££¢¢¢¢¢¢¢	000000007760771	4	Unknown	4	Unknown	T3	S	21423	99	225313153321	174	253531331522243	595	225313153321323222433152	230	0	M/60	ND	71	ND
BRA1620092C2126	2009	C2126	££££££££££££££££££££££££¢¢¢¢¢¢¢¢££££¢¢¢¢¢¢¢	000000007760771	4	Unknown	4	Unknown	T3	S	24223	Orphan	122426113221	Orphan	224121244-43212	Orphan	1224261132212243241324-4	Orphan	2	M	ND	ND	ND
BRA1620080C5817	2008	C5817	££££££££££££££££££££££££¢¢¢¢¢¢¢¢££££¢¢¢¢¢¢¢	000000007760771	4	Unknown	4	Unknown	T3	S	32323	102	222126153324	Orphan	221534352522223	Orphan	222126153324325224233252	Orphan	0	M	ND	71	ND
BRA1620080C8188	2008	C8188	££££££££££££££££££££££££¢¢¢¢¢¢¢¢££££¢¢¢¢¢¢¢	000000007760771	4	Unknown	4	Unknown	T3	S	-1423	Orphan	222214352324	Orphan	222534223632320	Orphan	222214352324222234230363	Orphan	0	F/84	ND	71	ND
BRA1620082C6741	2008	C6741	¢¢¢¢¢¢¢¢¢¢¢¢£¢¢¢¢¢¢¢¢¢¢¢£££££££££££££££££££	777737770000000	56	Unknown	-	NEW	T1	H	32422	118	224226153321	25	242531243624312	602	224226153321214434152362	Orphan	2	F/35	ND	97	ND
BRA1620090C0097	2009	C0097	¢¢¢¢¢¢¢¢¢¢¢¢¢¢¢¢¢¢¢¢££££¢¢££££££££££££££¢¢¢	777777606000031	132	Unknown	132	Unknown	EAI	LAM	11423	132	534221153334	Orphan	342534445324124	Orphan	534221153334424414234532	Orphan	0	M/50	ND	198	ND
BRA1620080C0176	2008	C0176	¢¢¢¢¢¢¢¢¢¢¢¢¢££££££££££¢¢¢¢¢¢¢¢¢££££¢¢¢¢¢¢¢	777740017760771	159	Unknown	159	T1	ND	H	13422	485	3243221633-3	Orphan	243633335122247	Orphan	3243221633-3323222437512	Orphan	0	M/27	43	97	ND
BRA1620091C0057	2009	C0057	¢¢¢¢¢¢¢¢¢¢¢¢¢¢¢¢¢¢¢¢¢¢¢¢¢£££££££££££¢¢¢¢¢¢¢	777777774000771	1952	Unknown	1952	Unknown	H1	LAM	11423	132	224321163334	Orphan	243634243333210	Orphan	224321163334224324130333	Orphan	1	M/54	ND	198	ND
BRA1620080C8152	2008	C8152	¢¢¢¢¢¢¢¢£££¢¢¢¢¢¢¢¢£££££££££££££££££££¢£¢¢¢	776177400000131	2107	Unknown	2107	Unknown	LAM7	LAM	43433	299	225313353323	Orphan	253533333522243	593	225313353323323222433352	Orphan	0	F/54	251	ND	ND
BRA1620080C8153	2008	C8153	¢¢¢¢¢¢¢¢£££¢¢¢¢¢¢¢¢£££££££££££££££££££¢£¢¢¢	776177400000131	2107	Unknown	2107	Unknown	LAM7	LAM	52421	Orphan	225323352111	Orphan	253511336732343	Orphan	225323352111333232433673	Orphan	0	F	251	ND	ND
BRA1620092C3237	2009	C3237	¢¢¢¢¢¢¢¢££¢¢¢¢¢¢¢¢¢¢¢¢¢¢££££££££££££¢¢¢¢¢¢¢	776377770000771	2500	Unknown	2500	Unknown	H1	S	32323	102	224126152321	163	241531244734312	Orphan	224126152321214434152473	Orphan	2	F	118	198	4643-111
BRA1620080C1572	2008	C1572	¢¢¢¢¢¢¢¢¢¢¢¢£¢¢¢¢£¢¢¢¢¢¢£££££££££££££££££££	777736770000000	2511	Unknown	2511	Unknown	EAI	LAM	22423	9	224225153321	127	242531243424312	597	224225153321224434122342	233	0	M/26	645	97	ND
BRA1620090C1733	2009	C1733	¢¢¢¢¢¢¢¢¢¢¢¢£¢¢¢¢£¢¢¢¢¢¢£££££££££££££££££££	777736770000000	2511	Unknown	2511	Unknown	EAI	LAM	22423	9	225-25153321	Orphan	25-53124--2-112	Orphan	225-25153321224-14122--2	Orphan	0	M/53	498	97	ND
BRA1620080C6582A2	2008	C6582A2	¢¢¢¢¢¢¢¢¢¢¢¢¢¢¢¢¢¢£¢££££¢¢¢¢¢££££££££¢¢£¢¢¢	777777207600331	2535	Unknown	2535	Unknown	LAM9	LAM	32323	102	223326153324	18	23353422363332-	Orphan	22332615332422233423-363	Orphan	0	M	ND	198	ND
BRA1620080C1663	2008	C1663	¢¢¢¢¢¢¢¢¢¢¢¢¢¢¢¢¢¢¢¢££££¢¢¢¢¢££££££££¢¢£¢¢¢	777777607600331	2548	Unknown	2548	Unknown	LAM9	LAM	22423	9	224325153323	33	243533343112244	Orphan	224325153323324222434311	Orphan	0	M	ND	191	ND
BRA1620080C1002	2008	C1002	¢¢¢¢¢¢¢¢¢¢¢¢¢£¢¢¢¢¢¢¢¢¢¢£££££££££££££££££££	777757770000000	Orphan	Unknown	NEW	NEW	EAI	H	22323	92	-23325123324	Orphan	23323424---2222	Orphan	-233251233242-422-2-2---	Orphan	0	M	174	97	455-140
BRA1620080C1074	2008	C1074	¢¢¢¢¢¢¢¢¢¢¢¢¢¢¢¢¢¢¢£¢¢¢¢¢¢¢¢¢¢¢££¢¢¢¢¢¢¢¢¢£	777777577747770	Orphan	Unknown	NEW	NEW	F33	H	22422	94	225325133323	645	253333332424223	Orphan	225325133323323424233242	Orphan	0	M	ND	177	ND
BRA1620080C0265	2008	C0265	¢¢¢¢¢¢¢¢¢££¢¢¢¢¢¢¢¢££££££££££££££££££¢¢¢¢¢¢	777177400000371	Orphan	Unknown	NEW	NEW	LAM8	LAM	1-223	Orphan	225313143321	Orphan	253431221524212	Orphan	225313143321222422132152	Orphan	0	F/31	ND	9	ND
BRA1620090C0815	2009	C0815	¢¢¢¢¢¢¢¢¢££¢¢£¢¢¢¢¢£££££££££££££££££££¢£¢¢¢	777157400000131	Orphan	Unknown	NEW	NEW	LAM8	LAM	22222	98	2-5313143323	Orphan	-53433333630240	Orphan	2-5313143323323022430363	Orphan	0	F	251	ND	ND
BRA1620080C7195	2008	C7195	¢¢£¢¢¢¢¢¢¢¢¢¢¢¢¢¢£¢¢¢¢¢¢¢¢¢¢¢¢¢¢££££¢¢££££¢	677776777760601	18	X2	18	X2	X2	H	32423	21	225226153323	Orphan	252533242124312	Orphan	225226153323214434152212	Orphan	0	F	33	21	ND
New patterns marked in yellow
Discrepancies in lineages marked in blue
Changes in SIT numbers vs. former labels
Drug-R Code	0	not specified
	1	sensible
	2	INH resistent
	3	MDR
	4	XDR
