# Supplementary material for: Strain Classification of Mycobacterium tuberculosis Isolates in Brazil Based on Genotypes Obtained by Spoligotyping, Mycobacterial Interspersed Repetitive Unit Typing and the Presence of Large Sequence and Single Nucleotide Polymorphism
Source: PLoS One. 2014 Oct 14;9(10):e107747. doi: 10.1371/journal.pone.0107747 (PMC4196770; doi:10.1371/journal.pone.0107747)
Supplement: Table S2 — Detailed genotyping results of fbpC 103, RD174 and RDRio on 182 M. tuberculosis strains isolated from pulmonary tuberculosis patients in Rio de Janeiro, Brazil. (XLS) [file pone.0107747.s005.xls]

## Sheet: export1
Suplemental table S2: Detailed genotyping results of fbpC103, RD174 and RDRio on 182 M. tuberculosis strains isolated from pulmonary tuberculosis patients in Rio de Janeiro, Brazil.
Strain	Spoligotype Description																																											MIRU-VNTR 24 loci
C2170A2	n	n	o	n	n	n	n	n	n	n	n	n	n	n	n	n	n	n	n	n	o	o	o	o	n	n	n	n	n	n	n	n	o	o	o	o	n	n	n	o	n	n	n	2	2	3	2	2	6
C2013	n	n	o	n	n	n	n	n	n	n	n	n	n	n	n	n	n	n	n	n	o	o	o	o	n	n	n	n	n	n	n	n	o	o	o	o	n	n	n	o	n	n	n	2	2	4	3	2	6
C1559	n	n	o	n	n	n	n	n	n	n	n	n	n	n	n	n	n	n	n	n	o	o	o	o	n	n	n	n	n	n	n	n	o	o	o	o	n	n	n	n	n	n	n	2	2	3	2	2	6
C1599	n	n	o	n	n	n	n	n	n	n	n	n	n	n	n	n	n	n	n	n	o	o	o	o	n	n	n	n	n	n	n	n	o	o	o	o	n	n	n	n	n	n	n	1	2	3	2	2	6
C2009	n	n	o	n	n	n	o	n	n	n	n	n	n	n	n	n	n	n	n	n	o	o	o	o	n	n	n	n	n	n	n	n	o	o	o	o	n	n	n	n	n	n	n	2	2	3	2	2	6
C2349	n	n	o	n	n	n	n	n	n	n	n	n	o	n	n	n	n	n	n	n	o	o	o	o	n	n	n	n	n	n	n	n	o	o	o	o	n	n	n	n	n	n	n	2	2	4	2	2	6
C2559	n	n	o	n	n	n	n	n	n	n	n	n	o	n	n	n	n	n	n	n	o	o	o	o	n	n	n	n	n	n	n	n	o	o	o	o	n	n	n	n	n	n	n	2	2	4	2	2	5
C3554	n	n	o	n	n	n	n	n	n	n	n	n	o	n	n	n	n	n	n	n	o	o	o	o	n	n	n	n	n	n	n	n	o	o	o	o	n	n	n	n	n	n	n	2	2	4	2	2	5
C7516	n	n	o	n	n	n	n	n	n	o	n	n	o	n	n	n	n	n	n	n	o	o	o	o	n	n	n	n	n	n	n	n	o	o	o	o	n	n	n	n	n	n	n	1	2	3	3	2	6
C1772A2	n	n	o	n	n	n	n	n	n	o	n	n	o	n	n	n	n	n	n	n	o	o	o	o	n	n	n	n	n	n	n	n	o	o	o	o	n	n	n	n	n	n	n	2	2	2	1	2	3
C2024	n	n	o	n	n	n	n	n	n	n	n	n	o	n	n	o	o	o	o	n	o	o	o	o	n	n	n	n	n	n	n	n	o	o	o	o	n	n	n	n	n	n	n	2	2	4	2	2	5
C2046	n	n	o	n	n	n	n	n	n	n	n	n	o	n	n	o	o	o	o	n	o	o	o	o	n	n	n	n	n	n	n	n	o	o	o	o	n	n	n	n	n	n	n	2	2	4	2	2	5
C2017	n	n	o	n	n	n	n	n	n	n	n	n	o	o	n	o	o	o	o	n	o	o	o	o	n	n	n	n	n	n	n	n	o	o	o	o	n	n	n	n	n	n	n	2	2	4	2	2	5
C1602	n	n	n	n	n	n	n	n	o	o	o	n	n	n	n	n	n	n	n	n	o	o	o	o	n	n	n	n	n	n	n	n	o	o	o	o	n	n	n	n	n	n	n	2	2	4	3	2	6
C0879	n	n	n	n	n	n	n	n	o	o	o	n	n	n	n	n	n	n	n	n	o	o	o	o	n	n	n	n	n	n	n	n	o	o	o	o	n	n	n	n	n	n	n	2	2	4	3	2	6
C1318	n	n	n	n	n	n	n	n	o	o	o	n	n	n	n	n	n	n	n	n	o	o	o	o	n	n	n	n	n	n	n	n	o	o	o	o	n	n	n	n	n	n	n	2	2	4	3	2	6
C1358	n	n	n	n	n	n	n	n	o	o	o	n	n	n	n	n	n	n	n	n	o	o	o	o	n	n	n	n	n	n	n	n	o	o	o	o	n	n	n	n	n	n	n	2	2	4	3	2	6
C1106	n	n	n	n	n	n	n	n	n	n	n	n	n	n	n	n	n	n	n	n	o	o	o	o	n	n	n	n	n	n	n	n	o	o	o	o	n	n	n	o	n	n	n	2	2	5	2	2	6
C1020	n	n	n	n	n	n	n	n	n	n	n	n	n	n	n	n	n	n	n	n	o	o	o	o	n	n	n	n	n	n	n	n	o	o	o	o	n	n	n	o	n	n	n	2	2	5	3	1	3
C1256	o	n	n	n	n	n	n	n	n	n	n	n	n	n	n	n	n	n	n	n	o	o	o	o	n	n	n	n	n	n	n	n	o	o	o	o	n	n	n	o	n	n	n	2	2	4	2	2	6
C4991	o	n	n	n	n	n	n	n	n	n	n	n	n	n	n	n	n	n	n	n	o	o	o	o	n	n	n	n	n	n	n	n	o	o	o	o	n	n	n	o	n	n	n	2	2	4	2	2	6
C1231A2	n	n	n	n	n	n	n	n	n	n	n	n	n	n	n	n	n	n	n	n	o	o	o	o	n	n	n	n	n	n	n	n	o	o	o	o	n	o	o	o	o	o	o	2	2	4	1	2	6
C3198	n	n	n	n	n	n	n	n	n	n	n	n	n	n	n	n	o	n	n	n	o	o	o	o	n	n	n	n	n	n	n	n	o	o	o	o	n	n	n	o	o	n	n	2	2	4	2	2	5
C6949	n	n	n	n	n	n	n	n	n	n	n	n	n	n	n	n	n	n	n	o	o	o	o	o	n	n	n	n	n	n	n	n	o	o	o	o	n	n	n	o	n	n	n	2	2	3	3	2	6
C2519	n	n	n	n	n	n	n	n	n	n	n	o	o	o	n	n	n	n	n	n	o	o	o	o	n	n	n	n	n	n	n	n	o	o	o	o	n	n	n	n	n	n	n	2	2	4	3	2	1
C0470A2	n	n	n	n	n	n	n	n	n	n	n	n	o	n	n	o	o	o	o	o	o	o	o	o	n	n	n	n	n	n	n	n	o	o	o	o	n	n	n	n	n	n	n	2	2		2	2	6
c0817	n	n	n	n	n	n	n	n	n	n	n	n	o	n	n	o	o	o	o	n	o	o	o	o	n	n	n	n	n	n	n	n	o	o	o	o	n	n	n	n	n	n	n	2	2	4	2	2	5
C0963	n	n	n	n	n	n	n	n	n	n	n	n	n	n	n	n	n	n	n	n	o	o	o	o	n	n	n	n	o	n	n	n	o	o	o	o	n	n	n	n	n	n	n	1	2	2	3	2	6
C1598	n	n	n	n	n	n	n	n	n	n	n	n	n	n	n	n	n	n	n	n	o	o	o	o	n	n	n	n	o	n	n	n	o	o	o	o	n	n	n	n	n	n	n	1	2	4	3	2	6
C1473	n	n	n	n	n	n	n	n	n	n	n	n	n	n	n	n	n	n	n	n	o	o	o	o	n	n	n	n	o	n	n	n	o	o	o	o	n	n	n	n	n	n	n	1	2	2	3	2	6
C6921	n	n	n	n	n	n	n	n	n	n	n	n	n	n	n	n	n	n	n	n	o	o	o	o	n	n	n	n	o	n	n	n	o	o	o	o	n	n	n	n	n	n	n	1	2	2	3	2	6
c7823	n	n	n	n	n	n	n	n	n	n	n	n	n	n	n	n	n	n	n	n	o	o	o	o	n	n	n	n	o	n	n	n	o	o	o	o	n	n	n	n	n	n	n	2	2	3	4	2	6
C2314	n	n	n	n	n	n	n	n	n	n	n	n	n	n	n	n	n	n	n	n	o	o	o	o	n	n	n	n	o	n	n	n	o	o	o	o	n	n	n	n	n	n	n	2	2	3	1	2	6
C0438A3	n	n	n	n	n	n	n	n	n	n	n	n	n	n	n	n	n	n	n	n	o	o	o	o	n	n	n	n	o	n	n	n	o	o	o	o	n	n	n	o	n	n	n	1	2	4	3	2	6
C6582	n	n	n	n	n	n	n	n	n	n	n	n	n	n	o	n	n	n	n	n	o	o	o	o	n	n	n	n	o	n	n	n	o	o	o	o	n	n	n	n	n	n	n	2	2	2	1	2	4
C2629	n	n	n	n	n	n	n	n	n	n	n	n	n	n	n	n	n	n	n	n	o	o	o	o	n	o	n	n	o	n	n	n	o	o	o	o	n	n	n	n	n	n	n	1	2	4	2	2	6
C2537	n	n	n	n	n	n	n	n	n	n	n	o	o	n	n	n	n	n	n	n	o	o	o	o	n	n	n	n	o	n	n	n	o	o	o	o	n	n	n	n	n	n	n	1		2	3	2	6
C1377A2	n	n	n	n	n	n	n	n	n	n	n	o	o	n	n	n	n	n	n	n	o	o	o	o	n	n	n	n	o	n	n	n	o	o	o	o	n	n	n	n	n	n	n	2	2	4	1	2	6
C2028	n	n	n	n	n	n	n	o	o	o	n	n	n	n	n	n	n	n	n	n	o	o	o	o	n	n	o	n	n	n	n	n	o	o	o	o	n	n	n	n	n	n	n	2	2	2	2	2	5
C4641	n	n	n	n	n	n	n	n	n	n	n	n	n	n	n	n	n	n	n	n	o	o	o	o	n	n	n	n	n	n	n	n	o	o	o	o	n	n	n	n	n	n	n	1	2	4	3	2	6
C0669A2	n	n	n	n	n	n	n	n	n	n	n	n	n	n	n	n	n	n	n	n	o	o	o	o	n	n	n	n	n	n	n	n	o	o	o	o	n	n	n	n	n	n	n	2	2	4	2	2	6
C0143	n	n	n	n	n	n	n	n	n	n	n	n	n	n	n	n	n	n	n	n	o	o	o	o	n	n	n	n	n	n	n	n	o	o	o	o	n	n	n	n	n	n	n	2	2	4	3	2	6
C2768	n	n	n	n	n	n	n	n	n	n	n	n	n	n	n	n	n	n	n	n	o	o	o	o	n	n	n	n	n	n	n	n	o	o	o	o	n	n	n	n	n	n	n	2	2	4	2	2	2
C7891	n	n	n	n	n	n	n	n	n	n	n	n	n	n	n	n	n	n	n	n	o	o	o	o	n	n	n	n	n	n	n	n	o	o	o	o	n	n	n	n	n	n	n	2	2	4	1	2	6
C1559A2	n	n	n	n	n	n	n	n	n	n	n	n	n	n	n	n	n	n	n	n	o	o	o	o	n	n	n	n	n	n	n	n	o	o	o	o	n	n	n	n	n	n	n	2	2	4	3	2	6
C1377	n	n	n	n	n	n	n	n	n	n	n	n	n	n	n	n	n	n	n	n	o	o	o	o	n	n	n	n	n	n	n	n	o	o	o	o	n	n	n	n	n	n	n	2	2	4	1	2	6
C1938	n	n	n	n	n	n	n	n	n	n	n	n	n	n	n	n	n	n	n	n	o	o	o	o	n	n	n	n	n	n	n	n	o	o	o	o	n	n	n	n	n	n	n	1	2			2	5
C7670A2	n	n	n	n	n	n	n	n	n	n	n	n	n	n	n	n	n	n	n	n	o	o	o	o	n	n	n	n	n	n	n	n	o	o	o	o	n	n	n	n	n	n	n	2	2	4	1	2	6
C0438	n	n	n	n	n	n	n	n	n	n	n	n	n	n	n	n	n	n	n	n	o	o	o	o	n	n	n	n	n	n	n	n	o	o	o	o	n	n	n	n	n	n	n	3	2	4	1	2	4
C0537A2	n	n	n	n	n	n	n	n	n	n	n	n	n	n	n	n	n	n	n	n	o	o	o	o	n	n	n	n	n	n	n	n	o	o	o	o	n	n	n	n	n	n	n	1	2	4	3	2	6
C0996	n	n	n	n	n	n	n	n	n	n	n	n	n	n	n	n	n	n	n	n	o	o	o	o	n	n	n	n	n	n	n	n	o	o	o	o	n	n	n	n	n	n	n	2	2	3	2	2	6
C2105A2	n	n	n	n	n	n	n	n	n	n	n	n	n	n	n	n	n	n	n	n	o	o	o	o	n	n	n	n	n	n	n	n	o	o	o	o	n	n	n	n	n	n	n	2	2	2	2	2	6
C2105	n	n	n	n	n	n	n	n	n	n	n	n	n	n	n	n	n	n	n	n	o	o	o	o	n	n	n	n	n	n	n	n	o	o	o	o	n	n	n	n	n	n	n	2	2	2	2	2	6
C0818	n	n	n	n	n	n	n	n	n	o	n	n	n	n	n	n	n	n	n	n	o	o	o	o	n	n	n	n	n	n	n	n	o	o	o	o	n	n	n	n	n	n	n	2	2	4		2	6
C3165	n	n	n	n	n	n	n	n	n	n	n	n	n	n	n	n	n	n	n	n	o	o	o	o	n	n	n	n	n	n	o	o	o	o	o	o	n	n	n	n	n	n	n	2	2	4	3	2	6
C2707	n	n	n	n	n	n	n	n	n	n	n	n	n	n	n	n	n	n	n	n	o	o	o	o	n	n	n	n	n	n	o	o	o	o	o	o	n	n	n	n	n	n	n	2	2	2	3	2	5
C1118A2	n	n	n	n	n	n	n	n	n	n	o	n	n	n	n	n	n	n	n	n	o	o	o	o	n	n	n	n	n	n	n	n	o	o	o	o	n	n	n	n	n	n	n	2	2	4	2	2	6
C6684	n	n	n	n	n	n	n	n	n	n	n	n	n	n	n	n	n	n	n	o	o	o	o	o	n	n	n	n	n	n	n	n	o	o	o	o	n	n	n	n	n	n	n	2	2	2	3	2	6
C6689	n	n	n	n	n	n	n	n	n	n	n	n	n	n	n	n	n	n	n	o	o	o	o	o	n	n	n	n	n	n	n	n	o	o	o	o	n	n	n	n	n	n	n	2	2	4	3	2	6
C3259	n	n	n	n	n	n	n	n	n	o	o	n	n	n	n	n	n	n	n	n	o	o	o	o	n	n	n	n	n	n	n	n	o	o	o	o	n	n	n	n	n	n	n	2	2	7	2	2	5
C2528	n	n	n	n	n	n	o	o	n	o	o	o	n	o	o	n	n	n	n	n	o	o	o	o	n	n	n	n	n	n	n	n	o	o	o	o	n	n	o	n	n	n	n	2	2	3	1	2	5
C0855	n	n	n	n	n	n	n	n	n	n	n	n	n	n	n	n	n	n	n	n	o	o	o	o	o	o	n	n	o	n	n	n	o	o	o	o	n	n	n	n	n	n	n	1	2	4	2	2	6
C0740	n	n	n	n	n	n	n	n	n	n	n	n	n	n	n	n	n	n	n	o	o	o	o	o	o	n	n	n	n	n	n	n	o	o	o	o	n	n	n	n	n	n	n	1	2	5	3	2	6
C0097	n	n	n	n	n	n	n	n	n	n	n	n	n	n	n	n	n	n	n	n	o	o	o	o	n	n	o	o	o	o	o	o	o	o	o	o	o	o	o	o	n	n	n	2	2	3	1	2	6
C8152	n	n	n	n	n	n	n	n	o	o	o	n	n	n	n	n	n	n	n	o	o	o	o	o	o	o	o	o	o	o	o	o	o	o	o	o	o	o	n	o	n	n	n	2	2	4	3	2	6
C8153	n	n	n	n	n	n	n	n	o	o	o	n	n	n	n	n	n	n	n	o	o	o	o	o	o	o	o	o	o	o	o	o	o	o	o	o	o	o	n	o	n	n	n	2	2	4	3	2	6
C6582A2	n	n	n	n	n	n	n	n	n	n	n	n	n	n	n	n	n	n	o	n	o	o	o	o	n	n	n	n	n	o	o	o	o	o	o	o	o	n	n	o	n	n	n	2	2	2	1	2	4
C1663	n	n	n	n	n	n	n	n	n	n	n	n	n	n	n	n	n	n	n	n	o	o	o	o	n	n	n	n	n	o	o	o	o	o	o	o	o	n	n	o	n	n	n	2	2	4	3	2	6
C0265	n	n	n	n	n	n	n	n	n	o	o	n	n	n	n	n	n	n	n	o	o	o	o	o	o	o	o	o	o	o	o	o	o	o	o	o	o	n	n	n	n	n	n	2	2	4	2	2	6
C0815	n	n	n	n	n	n	n	n	n	o	o	n	n	o	n	n	n	n	n	o	o	o	o	o	o	o	o	o	o	o	o	o	o	o	o	o	o	o	n	o	n	n	n	2	2	4	3	2	6
C2020	n	n	o	n	n	n	n	n	n	n	n	n	o	n	n	o	o	o	o	n	o	o	o	o	n	n	n	n	n	n	n	n	o	o	o	o	n	n	n	n	n	n	n	2	2	4	2	2	5
C8014	n	n	n	n	n	n	n	n	n	n	n	n	n	n	n	n	n	n	n	n	o	o	o	o	n	n	n	n	n	n	n	n	o	o	o	o	n	n	n	o	n	n	n	1	2	4	3	2	6
C6496	n	n	n	n	o	n	n	n	n	n	n	n	n	n	o	o	o	o	n	n	o	o	o	o	n	n	n	n	n	n	n	n	o	o	o	o	n	n	n	o	n	n	n	1	2	4	3	2	6
C1893	n	n	n	n	n	n	n	n	n	n	n	n	o	o	o	o	o	o	n	n	o	o	o	o	n	n	n	n	n	n	n	n	o	o	o	o	n	n	n	n	n	n	n	2	2	2	2	2	6
C7270	n	n	n	n	n	n	n	n	n	n	n	n	o	n	n	n	n	n	n	n	o	o	o	o	n	n	o	n	o	n	n	n	o	o	o	o	n	n	n	n	n	n	n	1	2	4	3	1	6
C0730	n	n	n	o	n	n	n	n	n	n	n	n	n	n	n	n	n	n	n	n	o	o	o	o	n	n	n	n	o	n	n	n	o	o	o	o	n	n	n	o	n	n	n	1	2	4	3	2	6
C0259	n	n	n	n	n	n	n	n	n	n	n	n	n	n	n	n	n	n	n	n	o	o	o	o	o	o	n	n	o	n	n	n	o	o	o	o	n	n	n	n	n	n	n	1	2	4	2	2	6
C1333	n	n	n	n	n	n	n	n	n	n	n	n	n	n	n	n	n	n	n	n	o	o	o	o	o	o	n	n	o	n	n	n	o	o	o	o	n	n	n	n	n	n	n	1	2	2	3	2	6
C6644	n	n	n	o	o	n	n	n	n	n	n	n	n	n	n	n	n	n	n	n	n	n	n	n	n	o	o	o	o	o	o	n	o	o	o	o	n	n	n	n	n	n	n	2	2	4	3	2	3
c0317	n	n	n	n	n	n	n	n	n	n	n	n	n	n	n	n	n	n	n	n	n	n	n	n	n	n	n	n	n	n	o	n	o	o	o	o	n	n	n	n	n	n	n	2	2	5	3	1	3
C2485	n	n	n	n	n	n	n	n	n	n	n	n	n	n	n	n	n	n	n	n	n	n	n	n	n	n	n	n	n	n	o	n	o	o	o	o	n	n	n	n	n	n	n	1		3	3	2	5
C1966	n	n	n	n	n	n	n	n	n	n	n	n	n	n	n	n	n	n	n	n	n	n	n	n	n	n	n	n	n	n	o	n	o	o	o	o	n	n	n	n	n	n	n	2	2	4	2	2	6
C7307	n	n	n	n	n	n	n	n	n	n	n	n	n	n	n	n	n	n	n	n	o	n	n	n	n	n	n	n	n	n	o	n	o	o	o	o	n	n	n	n	n	n	n	2	2	3	3	1	6
C1914	n	n	n	n	n	n	n	n	n	n	n	n	n	n	n	n	n	n	n	n	n	n	n	n	n	n	n	n	o	n	o	n	o	o	o	o	n	n	n	n	n	n	n	2	2	4	3	1	6
C2271	n	n	n	n	n	n	n	n	n	n	n	n	n	n	o	o	o	o	o	o	o	n	n	n	n	n	n	n	n	o	o	n	o	o	o	o	n	n	n	n	n	n	n	2	2	2	2	2	3
C6911	n	n	n	n	n	n	n	n	n	n	n	n	n	n	n	n	n	o	n	n	n	o	n	n	n	n	n	n	n	n	o	n	o	o	o	o	n	n	n	n	n	n	n	1	2	4	3	1	6
C7867	n	n	n	n	n	n	n	n	n	n	n	n	n	n	n	n	n	n	n	n	n	n	n	n	n	n	n	n	n	n	n	n	o	o	o	o	n	n	n	n	n	n	n	2	2	5	3	2	3
C0964A2	n	n	n	n	n	n	n	n	n	n	n	n	n	n	n	n	n	n	n	n	n	n	n	n	n	n	n	n	n	n	n	n	o	o	o	o	n	n	n	n	n	n	n	2	2	4		2	3
C0641	n	n	n	n	n	n	n	n	n	n	n	n	n	n	n	n	n	n	n	n	n	n	n	n	n	n	n	n	n	n	n	n	o	o	o	o	n	n	n	n	n	n	n	1	2			2
C8123	n	n	n	n	n	n	n	n	n	n	n	n	n	n	n	n	n	n	n	n	n	n	n	n	n	n	n	n	n	n	n	n	o	o	o	o	n	n	n	n	n	n	n	2	2	3	3	2	5
C3537	n	n	n	n	n	n	n	n	n	n	n	n	n	n	n	n	n	n	n	n	n	n	n	n	n	n	n	n	n	n	n	n	o	o	o	o	n	n	n	n	n	n	n	2	2			1
C0755	n	n	n	n	n	n	n	n	n	n	n	n	n	n	n	n	n	n	n	n	n	n	n	n	n	n	n	n	n	n	n	n	o	o	o	o	n	n	n	n	n	n	n	1	2	4	3	1	6
C6552	n	n	n	n	n	n	n	n	n	n	n	n	n	n	n	n	n	n	n	n	n	n	n	n	n	n	n	n	n	n	n	n	o	o	o	o	n	n	n	n	n	n	n	2	2	4	3	1	6
C6563	n	n	n	n	n	n	n	n	n	n	n	n	n	n	n	n	n	n	n	n	n	n	n	n	n	n	n	n	n	n	n	n	o	o	o	o	n	n	n	n	n	n	n	2	2	4	2	2	6
C4509A3	n	n	n	n	n	n	n	n	n	n	n	n	n	n	n	n	n	n	n	n	n	n	n	n	n	n	n	n	n	n	n	n	o	o	o	o	n	n	n	n	n	n	n	2	2	3	3	2	5
C0874	n	n	n	n	n	n	n	n	n	n	n	n	n	n	n	n	n	n	n	n	n	n	n	n	n	n	n	n	n	n	n	n	o	o	o	o	n	n	n	n	n	n	n	2	2'S	3	3	2	6
C0627	n	n	n	n	n	n	n	n	n	n	n	n	n	n	n	n	n	n	n	n	n	n	n	n	n	n	n	n	n	n	n	n	o	o	o	o	n	n	o	o	o	o	n	2	2	4	3	2	5
C7765	n	n	n	n	n	n	n	n	n	n	n	n	n	n	n	n	n	n	n	n	n	n	n	n	n	n	n	n	n	n	n	n	o	o	o	o	n	n	n	o	o	o	n	2	2	2	3	2	5
C0810	n	n	n	n	n	n	n	n	n	n	n	n	n	n	n	n	n	n	n	n	o	o	n	n	n	n	n	n	n	n	n	n	o	o	o	o	n	n	n	n	n	n	n	2	2	5		2	3
C1551	n	n	n	n	n	n	n	n	n	n	n	n	n	n	o	n	n	n	n	n	n	n	n	n	n	n	n	n	n	n	n	n	o	o	o	o	n	o	o	n	n	n	n	2	2	3	3	2	6
C1378	n	n	n	n	n	n	n	n	n	n	n	n	o	o	o	o	n	n	n	n	n	n	n	n	n	n	n	n	n	n	n	n	o	o	o	o	n	n	o	o	n	n	n	2	2	4	3	2	6
C7315	n	n	n	n	n	n	n	n	n	n	o	n	n	n	n	n	n	n	n	n	n	o	n	n	n	n	n	n	n	n	n	n	o	o	o	o	n	n	n	n	n	n	n	2	2	4	3	1	6
C0669	n	n	n	n	n	n	n	n	n	o	n	n	n	o	n	n	n	n	n	n	o	n	n	n	n	n	n	n	n	n	n	n	o	o	o	o	n	n	o	o	n	n	n	2	2	4		2	5
C0357	n	n	n	n	n	n	n	n	n	n	n	n	n	o	o	o	o	o	o	n	o	o	n	n	n	n	n	n	o	n	n	n	o	o	o	o	n	n	n	n	n	n	n	1	2	3	2	2	6
C0517	n	n	n	n	n	n	n	n	n	n	n	n	n	n	n	n	n	n	n	n	n	n	n	n	n	n	o	o	o	n	n	n	o	o	o	o	n	n	o	o	o	o	n	1	2	4	3	2	6
C0807	n	n	n	n	n	n	n	n	n	n	n	n	n	n	n	n	n	n	n	n	n	n	n	n	n	n	n	n	n	n	n	n	o	o	o	o	n	n	n	o	n	n	n	2	2	2	2	1	4
C0696	n	n	n	n	n	n	n	n	n	n	n	n	n	n	n	n	n	n	n	n	n	n	n	n	n	n	n	n	n	n	n	n	o	o	o	o	n	n	n	o	n	n	n	2	2	3	3	2	6
C1528	n	n	n	n	n	n	n	n	n	n	n	n	n	n	n	n	n	n	n	o	o	n	n	n	n	n	n	n	n	n	n	n	o	o	o	o	n	n	n	n	n	n	n	2	2	3	1	2	6
C1733	n	n	n	n	n	n	n	n	n	n	n	n	o	n	n	n	n	o	n	n	n	n	n	n	o	o	o	o	o	o	o	o	o	o	o	o	o	o	o	o	o	o	o	2	2	2	2	2	5
C1572	n	n	n	n	n	n	n	n	n	n	n	n	o	n	n	n	n	o	n	n	n	n	n	n	o	o	o	o	o	o	o	o	o	o	o	o	o	o	o	o	o	o	o	2	2	5	3	2	5
C2754	n	n	n	n	n	n	n	n	n	n	n	n	n	n	n	n	n	n	n	n	n	n	n	n	o	o	o	o	o	o	o	n	o	o	o	o	n	n	n	n	n	n	n	2	2		3	2	4
C3275	n	n	n	n	n	n	n	n	n	n	n	n	n	n	n	n	n	n	n	n	n	n	n	n	o	o	o	o	o	o	o	n	o	o	o	o	n	n	n	n	n	n	n	3	2	4	3	2	2
C2139	n	n	n	n	n	n	n	n	n	n	n	n	n	n	n	n	n	n	n	n	n	n	n	n	n	o	o	o	o	o	o	n	o	o	o	o	n	n	n	n	n	n	n	2	2	5	3	2	3
C0462	n	n	n	n	n	n	n	n	n	n	n	n	n	n	n	n	n	n	n	n	n	n	n	n	n	o	o	o	o	o	o	n	o	o	o	o	n	n	n	n	n	n	n	2	2	3	3	1	3
C7117	n	n	n	n	n	n	n	n	n	n	n	n	n	n	n	n	n	n	n	n	n	n	n	n	n	o	o	o	o	o	o	n	o	o	o	o	n	n	n	n	n	n	n	2	2	5	3	1	3
C7717	n	n	n	n	n	n	n	n	n	n	n	n	n	n	n	n	n	n	n	n	n	n	n	n	n	o	o	o	o	o	o	n	o	o	o	o	n	n	n	n	n	n	n	2	2	5	3	2	3
C6818	n	n	n	n	n	n	n	n	n	n	n	n	n	n	n	n	n	n	n	n	n	n	n	n	n	o	o	o	o	o	o	n	o	o	o	o	n	n	n	n	n	n	n	2	2	5	3	1	3
C0991	n	n	n	n	n	n	n	n	n	n	n	n	n	n	n	n	n	n	n	n	n	o	n	n	n	o	o	o	o	o	o	n	o	o	o	o	n	n	n	n	n	n	n	2	2	5	3	1	3
C7285	o	o	o	o	o	o	o	o	o	o	o	o	o	o	o	o	o	o	o	o	o	o	o	o	n	o	o	o	o	o	o	n	o	o	o	o	n	n	n	n	n	n	n	2	2	5	3	2	3
C1842	n	n	n	n	n	n	n	n	n	n	n	n	n	n	n	n	n	n	n	n	n	n	n	n	n	n	n	n	n	n	o	n	o	o	o	o	n	n	n	n	n	n	n	2	2	5	3	2	3
c0627A2	n	n	n	n	n	n	n	n	n	n	n	n	n	n	n	n	n	n	n	n	n	n	n	n	n	n	n	n	n	n	o	n	o	o	o	o	n	n	n	n	n	n	n	2	2	3	3	2	5
c0821	n	n	n	n	n	n	n	n	n	n	n	n	n	n	n	n	n	n	n	n	n	n	n	n	n	n	n	n	n	n	o	n	o	o	o	o	n	n	n	n	n	n	n	2	2	5	3	2	3
C0825	n	n	n	n	n	n	n	n	n	n	n	n	n	n	n	n	n	n	n	n	n	n	n	n	n	n	n	n	n	n	o	n	o	o	o	o	n	n	n	n	n	n	n	2	2	3	3	1	3
C0859	n	n	n	n	n	n	n	n	n	n	n	n	n	n	n	n	n	n	n	n	n	n	n	n	n	n	n	n	n	n	o	n	o	o	o	o	n	n	n	n	n	n	n	2	2	5	3	1	3
C0888	n	n	n	n	n	n	n	n	n	n	n	n	n	n	n	n	n	n	n	n	n	n	n	n	n	n	n	n	n	n	o	n	o	o	o	o	n	n	n	n	n	n	n	2	2	5	3	1	3
C2142	n	n	n	n	n	n	n	n	n	n	n	n	n	n	n	n	n	n	n	n	n	n	n	n	n	n	n	n	n	n	o	n	o	o	o	o	n	n	n	n	n	n	n	2	2	5	3	1	3
C2454	n	n	n	n	n	n	n	n	n	n	n	n	n	n	n	n	n	n	n	n	n	n	n	n	n	n	n	n	n	n	o	n	o	o	o	o	n	n	n	n	n	n	n	2	2	4	3	1	3
C1433	n	n	n	n	n	n	n	n	n	n	n	n	n	n	n	n	n	n	n	n	n	n	n	n	n	n	n	n	n	n	o	n	o	o	o	o	n	n	n	n	n	n	n	2	2	5	3	1	3
C1755	n	n	n	n	n	n	n	n	n	n	n	n	n	n	n	n	n	n	n	n	n	n	n	n	n	n	n	n	n	n	o	n	o	o	o	o	n	n	n	n	n	n	n	2	2	4	3	2	4
C2213A2	n	n	n	n	n	n	n	n	n	n	n	n	n	n	n	n	n	n	n	n	n	n	o	n	n	n	n	n	n	n	o	n	o	o	o	o	n	n	n	n	n	n	n	2	2	5	2	2	3
C1926	n	n	n	n	n	n	n	n	n	n	n	n	n	n	n	n	n	n	n	n	n	n	n	n	n	n	n	n	o	n	o	n	o	o	o	o	n	n	n	n	n	n	n	2	1	6	3	2	5
c1157	n	n	n	n	n	n	n	n	n	n	n	n	n	n	o	o	o	o	o	o	o	n	n	n	n	n	n	n	n	o	o	n	o	o	o	o	n	n	n	n	n	n	n	2	2	4	2	1	3
C0766	n	n	n	n	n	n	n	n	n	n	n	n	n	n	n	n	n	n	n	n	n	n	n	n	n	n	n	n	o	o	o	n	o	o	o	o	n	n	n	n	n	n	n	2	2	5	3	1	3
C1173	n	n	n	n	n	n	n	n	n	n	n	o	o	o	o	o	n	n	n	o	o	o	o	o	n	o	n	n	n	n	n	n	o	o	o	o	n	o	o	n	n	n	n	2	2	2	3	2	5
C0125	n	n	n	n	n	n	n	n	n	n	n	o	o	o	o	o	n	n	n	o	o	o	o	o	n	o	n	n	n	n	n	n	o	o	o	o	n	o	o	n	n	n	n	2	2	5	3	1	3
C2270	n	n	n	n	n	n	n	o	o	o	n	n	n	n	n	n	n	n	n	n	o	o	o	o	n	n	o	n	n	n	n	n	o	o	o	o	n	n	n	n	n	n	n	3	3	3	3	2	5
C2108	n	n	n	n	n	n	n	n	n	n	n	n	o	n	n	n	n	n	n	n	n	n	n	n	n	n	n	n	n	n	n	n	o	o	o	o	n	n	n	o	n	n	n	2	2	4	1	2	5
C1122	n	n	n	n	n	n	n	n	n	n	n	n	o	n	n	n	n	n	n	n	n	n	n	n	n	n	n	n	n	n	n	n	o	o	o	o	n	n	n	o	n	n	n	2	2	4	3	2	5
C8009	n	n	n	n	n	n	n	n	n	n	n	n	o	n	n	n	n	n	n	n	n	n	n	n	n	n	n	n	n	n	n	n	o	o	o	o	n	n	n	o	n	n	n	2	2	4	3	2	5
C1755A2	n	n	n	n	n	n	n	n	n	n	n	n	o	n	n	n	n	n	n	n	n	n	n	n	n	n	n	n	n	n	n	n	o	o	o	o	n	n	n	o	n	n	n	2	2	4	3	2	5
C6790	n	n	n	n	n	n	n	n	n	n	n	n	o	n	n	n	n	n	n	n	n	n	n	n	n	n	n	n	n	n	n	n	o	o	o	o	n	n	n	o	n	n	n	2	2	4	3	2	5
C1474	n	n	n	n	n	n	n	n	n	n	n	n	o	o	o	o	n	n	n	n	n	n	n	n	n	n	n	n	n	n	n	n	o	o	o	o	n	n	n	n	n	n	n	2	3	3	3	2	5
C0665	n	n	n	n	n	n	n	n	n	n	n	n	n	n	n	n	n	n	n	n	n	n	n	n	n	n	n	n	n	n	n	n	o	o	o	o	n	n	n	n	n	n	n	2	2	5	3	2	5
C7321	n	n	n	n	n	n	n	n	n	n	n	n	n	n	n	n	n	n	n	n	n	n	n	n	n	n	n	n	n	n	n	n	o	o	o	o	n	n	n	n	n	n	n	2	2	4	3	2	5
C2104	n	n	n	n	n	n	n	n	n	n	n	n	n	n	n	n	n	n	n	n	n	n	n	n	n	n	n	n	n	n	n	n	o	o	o	o	n	n	n	n	n	n	n	2	2	3	3	2	5
C0395	n	n	n	n	n	n	n	n	n	n	n	n	n	n	n	n	n	n	n	n	n	n	n	n	n	n	n	n	n	n	n	n	o	o	o	o	n	n	n	n	n	n	n	2	2	4	3	2	5
C1120	n	n	n	n	n	n	n	n	n	n	n	n	n	n	n	n	n	n	n	n	n	n	n	n	n	n	n	n	n	n	n	n	o	o	o	o	n	n	n	n	n	n	n	2	2	5	4	1	3
C1427	n	n	n	n	n	n	n	n	n	n	n	n	n	n	n	n	n	n	n	n	n	n	n	n	n	n	n	n	n	n	n	n	o	o	o	o	n	n	n	n	n	n	n	2	2	5	3	1	3
C0459	n	n	n	n	n	n	n	n	n	n	n	n	n	n	n	n	n	n	n	n	n	n	n	n	n	n	n	n	n	n	n	n	o	o	o	o	n	n	n	n	n	n	n	2	2	3	3	2	5
C6655	n	n	n	n	n	n	n	n	n	n	n	n	n	n	n	n	n	n	n	n	n	n	n	n	n	n	n	n	n	n	n	n	o	o	o	o	n	n	n	n	n	n	n	2	2		3	4	5
C0746	n	n	n	n	n	n	n	n	n	n	n	n	n	n	n	n	n	n	n	n	n	n	n	n	n	n	n	n	n	n	n	n	o	o	o	o	n	n	n	n	n	n	n	2	2	4	4	2	5
C1130	n	n	n	n	n	n	n	n	n	n	n	n	n	n	n	n	n	n	n	n	n	n	n	n	n	n	n	n	n	n	n	n	o	o	o	o	n	n	n	n	n	n	n	2	2	3	5	2	5
C1696	n	n	n	n	n	n	n	n	n	n	n	n	n	n	n	n	n	n	n	n	n	n	n	n	n	n	n	n	n	n	n	n	o	o	o	o	n	n	n	n	n	n	n	2	2	3	1	2	5
C4509	n	n	n	n	n	n	n	n	n	n	n	n	n	n	n	n	n	n	n	n	n	n	n	n	n	n	n	n	n	n	n	n	o	o	o	o	n	n	n	n	n	n	n	2	2	2	1	2	5
C7448	n	n	n	n	n	n	n	n	n	n	n	n	n	n	n	n	n	n	n	n	n	n	n	n	n	n	n	n	n	n	n	n	o	o	o	o	n	n	n	n	n	n	n	2	2	3	3	2	5
C0837	n	n	n	n	n	n	n	n	n	n	n	n	n	n	n	n	n	n	n	n	n	n	n	n	n	n	n	n	n	n	n	n	o	o	o	o	n	o	o	n	n	n	n	2	2	4	3	2	5
C286SN	n	n	n	n	n	n	n	n	n	n	n	n	n	n	n	n	n	n	n	n	n	o	n	n	n	n	n	n	n	n	n	n	o	o	o	o	n	n	n	n	n	n	n		2	3	3	2	5
C1839	n	n	n	n	n	n	n	n	n	n	n	n	n	o	o	o	o	n	n	n	n	n	n	n	n	n	n	n	n	n	n	n	o	o	o	o	n	n	n	n	n	n	n	2	1	4		2	5
C7157	n	n	n	n	n	n	n	n	n	n	n	n	n	n	n	n	n	n	n	n	o	n	n	n	n	n	n	n	n	n	n	n	o	o	o	o	n	n	n	n	n	n	n	2	2	3	1	2	5
C1418	n	n	n	n	n	n	n	n	n	n	n	n	n	n	n	n	n	n	n	n	o	n	n	o	n	n	n	n	n	n	n	n	o	o	o	o	n	n	n	n	n	n	n	3	2	3	3	2	5
c0635	n	n	n	n	n	n	n	n	n	n	n	n	n	n	n	n	n	n	n	n	n	n	n	n	n	n	n	n	n	n	n	n	o	o	o	o	n	n	o	o	o	n	n	5	2	5	3	2	2
C3501A2	n	n	n	n	n	n	n	n	n	n	n	n	n	n	n	n	n	n	o	o	o	o	o	o	o	o	n	n	n	o	n	n	o	o	o	o	n	n	n	n	n	n	n	2	2	3	3	2	5
C2463	n	n	n	n	n	n	n	n	n	n	n	n	o	o	o	o	n	n	n	n	n	n	n	n	n	n	n	n	n	n	n	n	o	o	o	o	n	n	o	o	n	n	n	5	3	4	2	2	1
C2484	n	n	n	n	n	n	n	n	n	n	n	n	o	o	o	o	n	n	n	n	n	n	n	n	n	n	n	n	n	n	n	n	o	o	o	o	n	n	o	o	n	n	n	2	3	4	4	2	5
C1754	n	n	n	n	n	n	n	n	n	n	o	n	n	n	n	n	n	n	n	n	n	n	n	n	n	n	n	n	n	n	n	n	o	o	o	o	n	n	o	o	o	o	n	2	2	2	3	2	5
C1210	n	n	n	n	o	n	n	n	n	n	n	n	n	n	n	n	n	n	n	n	n	n	n	n	n	n	n	n	n	n	n	n	o	o	o	o	n	n	n	o	n	n	n	2	2	3	3	2	5
C0982	n	n	n	n	n	n	n	n	n	n	n	n	o	n	n	n	n	n	n	n	n	n	n	n	n	n	n	n	n	n	n	n	o	o	o	o	n	o	o	n	n	n	n	2	2	4	3	2	5
C1579	n	n	o	n	n	n	n	n	n	n	n	n	o	n	n	n	n	n	n	n	n	n	n	n	n	n	n	n	n	n	n	n	o	o	o	o	n	n	n	n	n	n	n	2	2	5	3	2	5
C1171	n	n	n	o	o	o	o	o	n	n	n	n	o	n	n	n	n	n	n	n	n	n	n	n	n	n	n	n	n	n	n	o	o	o	o	o	n	o	o	n	n	n	n	2	2	4	3	2	5
C6697	n	n	o	n	n	n	n	n	n	n	n	n	o	n	n	n	o	n	n	n	n	n	n	n	n	n	n	n	n	n	n	n	o	o	o	o	n	o	n	n	o	n	n	2	2	4	3	2	5
C2144	n	n	n	n	n	n	n	n	n	n	n	n	o	n	n	n	n	n	n	o	n	n	o	n	n	n	n	n	n	n	n	n	o	o	o	o	n	n	n	n	n	n	n	2	2	2	1	2	6
C2159	n	n	n	n	n	n	n	n	n	n	n	n	o	n	n	n	n	n	n	o	n	n	o	n	n	n	n	n	n	n	n	n	o	o	o	o	n	n	n	n	n	n	n	2	2	3	3	2	6
C2126	o	o	o	o	o	o	o	o	o	o	o	o	o	o	o	o	o	o	o	o	o	o	o	o	n	n	n	n	n	n	n	n	o	o	o	o	n	n	n	n	n	n	n	3	3	3	2	2	5
C0536	o	o	o	o	o	o	o	o	o	o	o	o	o	o	o	o	o	o	o	o	o	o	o	o	n	n	n	n	n	n	n	n	o	o	o	o	n	n	n	n	n	n	n	3	3	3	3	2	5
C8188	o	o	o	o	o	o	o	o	o	o	o	o	o	o	o	o	o	o	o	o	o	o	o	o	n	n	n	n	n	n	n	n	o	o	o	o	n	n	n	n	n	n	n	3	3	3	3	2	5
C5817	o	o	o	o	o	o	o	o	o	o	o	o	o	o	o	o	o	o	o	o	o	o	o	o	n	n	n	n	n	n	n	n	o	o	o	o	n	n	n	n	n	n	n	3	3	3	2	2	5
C6741	n	n	n	n	n	n	n	n	n	n	n	n	o	n	n	n	n	n	n	n	n	n	n	n	o	o	o	o	o	o	o	o	o	o	o	o	o	o	o	o	o	o	o	2	2	5	3	1	3
C0057	n	n	n	n	n	n	n	n	n	n	n	n	n	n	n	n	n	n	n	n	n	n	n	n	n	o	o	o	o	o	o	o	o	o	o	o	n	n	n	n	n	n	n	2	2	2	1	2	4
C3237	n	n	n	n	n	n	n	n	o	o	n	n	n	n	n	n	n	n	n	n	n	n	n	n	o	o	o	o	o	o	o	o	o	o	o	o	n	n	n	n	n	n	n	2	2	3	3	2	5
C1074	n	n	n	n	n	n	n	n	n	n	n	n	n	n	n	n	n	n	n	o	n	n	n	n	n	n	n	n	n	n	n	o	o	n	n	n	n	n	n	n	n	n	o	2	2	4	0	1	3
C1002	n	n	n	n	n	n	n	n	n	n	n	n	n	o	n	n	n	n	n	n	n	n	n	n	o	o	o	o	o	o	o	o	o	o	o	o	o	o	o	o	o	o	o	2	2	5	3	1	3
C7195	n	n	o	n	n	n	n	n	n	n	n	n	n	n	n	n	n	o	n	n	n	n	n	n	n	n	n	n	n	n	n	n	o	o	o	o	n	n	o	o	o	o	n	2	2	4	3	2	5
[truncated: 24 more columns]
